# Supplementary material for: Oxygen concentration affects de novo DNA methylation and transcription in in vitro cultured oocytes
Source: Clin Epigenetics. 2021 Jun 28;13:132. doi: 10.1186/s13148-021-01116-3 (PMC8240245; doi:10.1186/s13148-021-01116-3)
Supplement: Supplementary file 2 — Additional file 2: Table S1. Sequencing output for PBAT libraries. [file 13148_2021_1116_MOESM2_ESM.xlsx]

## Sheet: Sheet1
Library	Mapping efficiency (%)	Duplication (%)	Total unique reads (CpG)	Global methylation (%)
Normoxia ctrl1	44.8	35.1	23515073	17.8
Normoxia ctrl2	38	50	26661656	19.2
MAO1	35.3	31.4	18269972	18
MAO2	52.2	39.9	29230165	17.5
MAO3	27.5	27.6	16798787	17
LiCl 1	45.4	46.6	45690308	14
LiCl 2	47.7	25.6	8458730	18.7	out
LiCl 3	55.3	40.7	44610508	15.9
MAO+LiCl 1	43.1	41.4	29930138	13.2
MAO+LiCl 2	39.3	41.2	25226315	12.6
MAO+LiCl 3	56.2	33.7	30555823	12.7
