# Supplementary material for: Oxygen concentration affects de novo DNA methylation and transcription in in vitro cultured oocytes
Source: Clin Epigenetics. 2021 Jun 28;13:132. doi: 10.1186/s13148-021-01116-3 (PMC8240245; doi:10.1186/s13148-021-01116-3)
Supplement: Supplementary file 3 — Additional file 3: Table S2. CGIs overlapping promoter, intragenic and intergenic regions of methylated non-common CGIs after the comparison with the hypermethylated domains defined in Kdm1a oocytes and the CGIs methylated >25% in normoxia or 20% O2 CON, and >10% in MAO, LiCl and MAO+LiCl. PA promoter, Intra intragenic and Inter intergenic. [file 13148_2021_1116_MOESM3_ESM.xlsx]

## Sheet: kdm1a_hyper_95
PA
Probe	Chromosome	Start	End	Probe Strand	Feature	ID	Description
813	1	136624357	136626212		Zfp281	ENSMUSG00000041483	zinc finger protein 281 [Source:MGI Symbol;Acc:MGI:3029290]
2176	2	117249492	117250448		Fam98b	ENSMUSG00000027349	family with sequence similarity 98, member B [Source:MGI Symbol;Acc:MGI:1915465]
2213	2	119270497	119271440		Rhov	ENSMUSG00000034226	ras homolog gene family, member V [Source:MGI Symbol;Acc:MGI:2444227]
2347	2	129065247	129066708		Gm14022	ENSMUSG00000087151	predicted gene 14022 [Source:MGI Symbol;Acc:MGI:3649977]
2395	2	131491399	131492959		Smox	ENSMUSG00000027333	spermine oxidase [Source:MGI Symbol;Acc:MGI:2445356]
3275	3	54754875	54756377		Smad9	ENSMUSG00000027796	MAD homolog 9 (Drosophila) [Source:MGI Symbol;Acc:MGI:1859993]
3957	3	135485127	135486043		Manba	ENSMUSG00000028164	mannosidase, beta A, lysosomal [Source:MGI Symbol;Acc:MGI:88175]
4188	4	24965961	24967239		C230012O17Rik	ENSMUSG00000046219	RIKEN cDNA C230012O17 gene [Source:MGI Symbol;Acc:MGI:2442283]
6714	5	124598455	124599390		Tctn2	ENSMUSG00000029386	tectonic family member 2 [Source:MGI Symbol;Acc:MGI:1915228]
7514	6	52205544	52206828		Gm20653	ENSMUSG00000093412	predicted gene 20653 [Source:MGI Symbol;Acc:MGI:5313100]
7576	6	57702465	57703680		Lancl2	ENSMUSG00000062190	LanC (bacterial lantibiotic synthetase component C)-like 2 [Source:MGI Symbol;Acc:MGI:1919085]
8490	7	16906784	16907710		Ptgir	ENSMUSG00000043017	prostaglandin I receptor (IP) [Source:MGI Symbol;Acc:MGI:99535]
9101	7	45052295	45054655		Prr12	ENSMUSG00000046574	proline rich 12 [Source:MGI Symbol;Acc:MGI:2679002]
9220	7	47050221	47051256		Tmem86a	ENSMUSG00000010307	transmembrane protein 86A [Source:MGI Symbol;Acc:MGI:1915143]
9300	7	65644302	65645521		Tarsl2	ENSMUSG00000030515	threonyl-tRNA synthetase-like 2 [Source:MGI Symbol;Acc:MGI:2444486]
10985	8	104340158	104341501		Cmtm3	ENSMUSG00000031875	CKLF-like MARVEL transmembrane domain containing 3 [Source:MGI Symbol;Acc:MGI:2447162]
12173	9	82829439	82830781		Irak1bp1	ENSMUSG00000032251	interleukin-1 receptor-associated kinase 1 binding protein 1 [Source:MGI Symbol;Acc:MGI:1929475]
12465	9	110624326	110625552		Nradd	ENSMUSG00000032491	neurotrophin receptor associated death domain [Source:MGI Symbol;Acc:MGI:1914419]
12474	9	110797966	110798468		Prss42	ENSMUSG00000044664	protease, serine, 42 [Source:MGI Symbol;Acc:MGI:2665280]
12648	10	4431839	4433346		Rmnd1	ENSMUSG00000019763	required for meiotic nuclear division 1 homolog (S. cerevisiae) [Source:MGI Symbol;Acc:MGI:1913334]
14072	11	32925764	32926212		Gm12111	ENSMUSG00000085402	predicted gene 12111 [Source:MGI Symbol;Acc:MGI:3649341]
14554	11	70616239	70616799		Chrne	ENSMUSG00000014609	cholinergic receptor, nicotinic, epsilon polypeptide [Source:MGI Symbol;Acc:MGI:87894]
16174	12	80258865	80261152		Actn1	ENSMUSG00000015143	actinin, alpha 1 [Source:MGI Symbol;Acc:MGI:2137706]
16206	12	83631860	83632987		Rbm25	ENSMUSG00000010608	RNA binding motif protein 25 [Source:MGI Symbol;Acc:MGI:1914289]
16598	12	119237686	119239214		Itgb8	ENSMUSG00000025321	integrin beta 8 [Source:MGI Symbol;Acc:MGI:1338035]
16636	13	12340214	12341092		Actn2	ENSMUSG00000052374	actinin alpha 2 [Source:MGI Symbol;Acc:MGI:109192]
16968	13	52530102	52530999		Diras2	ENSMUSG00000047842	DIRAS family, GTP-binding RAS-like 2 [Source:MGI Symbol;Acc:MGI:1915453]
17177	13	69809685	69810638		Med10	ENSMUSG00000021598	mediator of RNA polymerase II transcription, subunit 10 homolog (NUT2, S. cerevisiae) [Source:MGI Symbol;Acc:MGI:106331]
17495	13	117220353	117221442		Gm17509	ENSMUSG00000091423	predicted gene, 17509 [Source:MGI Symbol;Acc:MGI:4937143]
18816	15	84231531	84232618		Parvb	ENSMUSG00000022438	parvin, beta [Source:MGI Symbol;Acc:MGI:2153063]
18831	15	85036387	85037867		Fam118a	ENSMUSG00000022434	family with sequence similarity 118, member A [Source:MGI Symbol;Acc:MGI:1920475]
20205	17	27839795	27840545		Snrpc	ENSMUSG00000024217	U1 small nuclear ribonucleoprotein C [Source:MGI Symbol;Acc:MGI:109489]
20902	17	83630614	83632977		Kcng3	ENSMUSG00000045053	potassium voltage-gated channel, subfamily G, member 3 [Source:MGI Symbol;Acc:MGI:2663923]
22467	19	59260644	59261712		Slc18a2	ENSMUSG00000025094	solute carrier family 18 (vesicular monoamine), member 2 [Source:MGI Symbol;Acc:MGI:106677]
Intra
Probe	Chromosome	Start	End	Probe Strand	Feature	ID	Description
517	1	87127010	87128057		Akp3	ENSMUSG00000036500	alkaline phosphatase 3, intestine, not Mn requiring [Source:MGI Symbol;Acc:MGI:87984]
1400	2	25194749	25196080		A830007P12Rik	ENSMUSG00000059555	RIKEN cDNA A830007P12 gene [Source:MGI Symbol;Acc:MGI:2442720]
2885	2	168925591	168926954		Zfp64	ENSMUSG00000027551	zinc finger protein 64 [Source:MGI Symbol;Acc:MGI:107342]
3279	3	54797280	54797874		Smad9	ENSMUSG00000027796	MAD homolog 9 (Drosophila) [Source:MGI Symbol;Acc:MGI:1859993]
3478	3	88436506	88437250		Sema4a	ENSMUSG00000028064	sema domain, immunoglobulin domain (Ig), transmembrane domain (TM) and short cytoplasmic domain, (semaphorin) 4A [Source:MGI Symbol;Acc:MGI:107560]
3945	3	132885615	132886060		Npnt	ENSMUSG00000040998	nephronectin [Source:MGI Symbol;Acc:MGI:2148811]
4304	4	44071969	44073167		Gne	ENSMUSG00000028479	glucosamine (UDP-N-acetyl)-2-epimerase/N-acetylmannosamine kinase [Source:MGI Symbol;Acc:MGI:1354951]
4512	4	86341952	86342435		Adamtsl1	ENSMUSG00000066113	ADAMTS-like 1 [Source:MGI Symbol;Acc:MGI:1924989]
4534	4	89276311	89277177		Cdkn2a	ENSMUSG00000044303	cyclin-dependent kinase inhibitor 2A [Source:MGI Symbol;Acc:MGI:104738]
4703	4	115062755	115064290		Tal1	ENSMUSG00000028717	T cell acute lymphocytic leukemia 1 [Source:MGI Symbol;Acc:MGI:98480]
5290	4	140648087	140649396		Arhgef10l	ENSMUSG00000040964	Rho guanine nucleotide exchange factor (GEF) 10-like [Source:MGI Symbol;Acc:MGI:1920004]
5704	5	24537554	24538027		Asb10	ENSMUSG00000038204	ankyrin repeat and SOCS box-containing 10 [Source:MGI Symbol;Acc:MGI:2152836]
6114	5	81794382	81795092		Lphn3	ENSMUSG00000037605	latrophilin 3 [Source:MGI Symbol;Acc:MGI:2441950]
6565	5	119836652	119837589		Tbx5	ENSMUSG00000018263	T-box 5 [Source:MGI Symbol;Acc:MGI:102541]
7076	5	143369739	143370764		Grid2ip	ENSMUSG00000010825	glutamate receptor, ionotropic, delta 2 (Grid2) interacting protein 1 [Source:MGI Symbol;Acc:MGI:2176213]
7113	5	145218182	145219133		Zkscan5	ENSMUSG00000055991	zinc finger with KRAB and SCAN domains 5 [Source:MGI Symbol;Acc:MGI:107533]
7186	5	149411506	149412419		6330406I15Rik	ENSMUSG00000029659	RIKEN cDNA 6330406I15 gene [Source:MGI Symbol;Acc:MGI:1917967]
7469	6	48905533	48905931		Abp1	ENSMUSG00000029811	amiloride binding protein 1 (amine oxidase, copper-containing) [Source:MGI Symbol;Acc:MGI:1923757]
7510	6	52190314	52190791		Gm20653	ENSMUSG00000093412	predicted gene 20653 [Source:MGI Symbol;Acc:MGI:5313100]
8082	6	125081320	125082549		Lpar5	ENSMUSG00000067714	lysophosphatidic acid receptor 5 [Source:MGI Symbol;Acc:MGI:2685918]
8188	6	136043865	136044484		Grin2b	ENSMUSG00000030209	glutamate receptor, ionotropic, NMDA2B (epsilon 2) [Source:MGI Symbol;Acc:MGI:95821]
8800	7	28616898	28617368		C330005M16Rik	ENSMUSG00000037469	RIKEN cDNA C330005M16 gene [Source:MGI Symbol;Acc:MGI:2142121]
9888	7	130260828	130261203		Fgfr2	ENSMUSG00000030849	fibroblast growth factor receptor 2 [Source:MGI Symbol;Acc:MGI:95523]
10305	8	27227105	27228613		Adrb3	ENSMUSG00000031489	adrenergic receptor, beta 3 [Source:MGI Symbol;Acc:MGI:87939]
12657	10	6788471	6789210		Oprm1	ENSMUSG00000000766	opioid receptor, mu 1 [Source:MGI Symbol;Acc:MGI:97441]
12691	10	12940949	12942056		Stx11	ENSMUSG00000039232	syntaxin 11 [Source:MGI Symbol;Acc:MGI:1921982]
14117	11	43775659	43776624		Adra1b	ENSMUSG00000050541	adrenergic receptor, alpha 1b [Source:MGI Symbol;Acc:MGI:104774]
14367	11	61212042	61212713		Aldh3a1	ENSMUSG00000019102	aldehyde dehydrogenase family 3, subfamily A1 [Source:MGI Symbol;Acc:MGI:1353451]
14381	11	62076544	62077816		Specc1	ENSMUSG00000042331	sperm antigen with calponin homology and coiled-coil domains 1 [Source:MGI Symbol;Acc:MGI:2442356]
14490	11	69408419	69412003		Kdm6b	ENSMUSG00000018476	KDM1 lysine (K)-specific demethylase 6B [Source:MGI Symbol;Acc:MGI:2448492]
14827	11	85888262	85888921		Tbx4	ENSMUSG00000000094	T-box 4 [Source:MGI Symbol;Acc:MGI:102556]
14828	11	85889745	85891179		Tbx4	ENSMUSG00000000094	T-box 4 [Source:MGI Symbol;Acc:MGI:102556]
15620	11	119208726	119209383		Tbc1d16	ENSMUSG00000039976	TBC1 domain family, member 16 [Source:MGI Symbol;Acc:MGI:2652878]
16717	13	23463891	23464714		Btn1a1	ENSMUSG00000000706	butyrophilin, subfamily 1, member A1 [Source:MGI Symbol;Acc:MGI:103118]
17021	13	55161201	55161905		Fgfr4	ENSMUSG00000005320	fibroblast growth factor receptor 4 [Source:MGI Symbol;Acc:MGI:95525]
17355	13	98016375	98017101		Rgnef	ENSMUSG00000021662	Rho-guanine nucleotide exchange factor [Source:MGI Symbol;Acc:MGI:1346016]
18684	15	79260673	79262293		Baiap2l2	ENSMUSG00000018126	BAI1-associated protein 2-like 2 [Source:MGI Symbol;Acc:MGI:2652819]
18706	15	79773881	79774951		Dnalc4	ENSMUSG00000022420	dynein, axonemal, light chain 4 [Source:MGI Symbol;Acc:MGI:1859217]
18715	15	79932033	79933145		Cbx7	ENSMUSG00000053411	chromobox homolog 7 [Source:MGI Symbol;Acc:MGI:1196439]
18945	15	94522791	94523721		Pus7l	ENSMUSG00000033356	pseudouridylate synthase 7 homolog (S. cerevisiae)-like [Source:MGI Symbol;Acc:MGI:1926145]
18950	15	95228692	95229407		Nell2	ENSMUSG00000022454	NEL-like 2 (chicken) [Source:MGI Symbol;Acc:MGI:1858510]
19026	15	98772255	98773132		Wnt10b	ENSMUSG00000022996	wingless related MMTV integration site 10b [Source:MGI Symbol;Acc:MGI:108061]
19064	15	99425582	99426075		Nckap5l	ENSMUSG00000023009	NCK-associated protein 5-like [Source:MGI Symbol;Acc:MGI:3609653]
19232	15	103155709	103156191		Smug1	ENSMUSG00000036061	single-strand selective monofunctional uracil DNA glycosylase [Source:MGI Symbol;Acc:MGI:1918976]
19619	16	38608871	38609411		Arhgap31	ENSMUSG00000022799	Rho GTPase activating protein 31 [Source:MGI Symbol;Acc:MGI:1333857]
20830	17	71869281	71870205		Alk	ENSMUSG00000055471	anaplastic lymphoma kinase [Source:MGI Symbol;Acc:MGI:103305]
21047	18	10532649	10533133		Greb1l	ENSMUSG00000042942	growth regulation by estrogen in breast cancer-like [Source:MGI Symbol;Acc:MGI:3576497]
21251	18	37343092	37343635		Pcdhb7	ENSMUSG00000045062	protocadherin beta 7 [Source:MGI Symbol;Acc:MGI:2136741]
21400	18	53552145	53552704		Prdm6	ENSMUSG00000069378	PR domain containing 6 [Source:MGI Symbol;Acc:MGI:2684938]
21540	18	70052850	70053569		Rab27b	ENSMUSG00000024511	RAB27b, member RAS oncogene family [Source:MGI Symbol;Acc:MGI:1931295]
21589	18	76034646	76035452		Zbtb7c	ENSMUSG00000044646	zinc finger and BTB domain containing 7C [Source:MGI Symbol;Acc:MGI:2443302]
21591	18	76060256	76060852		Zbtb7c	ENSMUSG00000044646	zinc finger and BTB domain containing 7C [Source:MGI Symbol;Acc:MGI:2443302]
21643	18	80255641	80257198		Pqlc1	ENSMUSG00000034006	PQ loop repeat containing 1 [Source:MGI Symbol;Acc:MGI:1914193]
22048	19	25406678	25407214		Kank1	ENSMUSG00000032702	KN motif and ankyrin repeat domains 1 [Source:MGI Symbol;Acc:MGI:2147707]
Inter
Probe	Chromosome	Start	End	Probe Strand	Feature	ID	Description
7	1	4688029	4688577		null
5844	5	34326780	34327481		null
6562	5	119830929	119831992		null
8900	7	30599957	30600504		null
10927	8	94183165	94183620		null
16009	12	57211518	57212258		null
21980	19	11868571	11869323		null

## Sheet: Normoxia_96
PA
Probe	Chromosome	Start	End	Probe Strand	Feature	ID	Description	Feature Strand	Type	Feature Orientation	Distance	GSE74549_LSD1_WT2.gz.bismark.cov.txt.gz
149	1	36682695	36683573		Fam178b	ENSMUSG00000046337	family with sequence similarity 178, member B [Source:MGI Symbol;Acc:MGI:3026913]	-	gene	overlapping	0	1
168	1	37872171	37872721		Lipt1	ENSMUSG00000037216	lipoyltransferase 1 [Source:MGI Symbol;Acc:MGI:3645211]	+	gene	overlapping	0	1
1598	2	32095808	32096358		Ppapdc3	ENSMUSG00000051373	phosphatidic acid phosphatase type 2 domain containing 3 [Source:MGI Symbol;Acc:MGI:2445183]	+	gene	overlapping	0	1
2324	2	127424904	127425431		Gpat2	ENSMUSG00000046338	glycerol-3-phosphate acyltransferase 2, mitochondrial [Source:MGI Symbol;Acc:MGI:2684962]	+	gene	overlapping	0	1
4143	4	12906652	12907415		Gm11818	ENSMUSG00000055963	predicted gene 11818 [Source:MGI Symbol;Acc:MGI:3650048]	+	gene	overlapping	0	1
5085	4	133129521	133129927		null					Not found	0	1
5486	4	152115676	152116397		Tnfrsf25	ENSMUSG00000024793	tumor necrosis factor receptor superfamily, member 25 [Source:MGI Symbol;Acc:MGI:1934667]	+	gene	overlapping	0	1
6489	5	116422131	116422659		Hspb8	ENSMUSG00000041548	heat shock protein 8 [Source:MGI Symbol;Acc:MGI:2135756]	-	gene	overlapping	0	1
7431	6	42709666	42710264		Fam115a	ENSMUSG00000036667	family with sequence similarity 115, member A [Source:MGI Symbol;Acc:MGI:1914665]	-	gene	overlapping	0	1
7435	6	45059485	45059996		null					Not found	0	1
8195	6	136661255	136662205		Plbd1	ENSMUSG00000030214	phospholipase B domain containing 1 [Source:MGI Symbol;Acc:MGI:1914107]	-	gene	overlapping	0	1
8434	7	15967235	15967737		Ehd2	ENSMUSG00000074364	EH-domain containing 2 [Source:MGI Symbol;Acc:MGI:2154274]	-	gene	overlapping	0	1
8524	7	19086801	19087169		Dmpk	ENSMUSG00000030409	dystrophia myotonica-protein kinase [Source:MGI Symbol;Acc:MGI:94906]	+	gene	overlapping	0	1
8951	7	35234459	35235252		AC150683.1	ENSMUSG00000093715	No description	-	gene	overlapping	0	1
9782	7	126474380	126475783		Sh2b1	ENSMUSG00000030733	SH2B adaptor protein 1 [Source:MGI Symbol;Acc:MGI:1201407]	-	gene	overlapping	0	1
10043	7	142094044	142096107		Dusp8	ENSMUSG00000037887	dual specificity phosphatase 8 [Source:MGI Symbol;Acc:MGI:106626]	-	gene	overlapping	0	1
10540	8	70373351	70377423		Comp	ENSMUSG00000031849	cartilage oligomeric matrix protein [Source:MGI Symbol;Acc:MGI:88469]	+	gene	overlapping	0	1
10575	8	70718269	70718816		AC162446.1	ENSMUSG00000095026	uncharacterized protein LOC100502950 precursor [Source:RefSeq peptide;Acc:NP_001182182]	+	gene	overlapping	0	1
10785	8	84616933	84617464		Cacna1a	ENSMUSG00000034656	calcium channel, voltage-dependent, P/Q type, alpha 1A subunit [Source:MGI Symbol;Acc:MGI:109482]	+	gene	overlapping	0	1
13933	11	7197788	7198431		Igfbp1	ENSMUSG00000020429	insulin-like growth factor binding protein 1 [Source:MGI Symbol;Acc:MGI:96436]	+	gene	overlapping	0	1
14323	11	59375269	59375873		Prss38	ENSMUSG00000049291	protease, serine, 38 [Source:MGI Symbol;Acc:MGI:2685095]	-	gene	overlapping	0	1
16376	12	102899112	102899548		Cox8c	ENSMUSG00000043319	cytochrome c oxidase, subunit VIIIc [Source:MGI Symbol;Acc:MGI:1922733]	+	gene	overlapping	0	1
19824	16	92478519	92479054		2410124H12Rik	ENSMUSG00000051297	RIKEN cDNA 2410124H12 gene [Source:MGI Symbol;Acc:MGI:1924035]	+	gene	overlapping	0	1
20112	17	25471659	25472389		Tekt4	ENSMUSG00000024175	tektin 4 [Source:MGI Symbol;Acc:MGI:1919090]	+	gene	overlapping	0	1
22668	X	57503264	57504044		Gpr101	ENSMUSG00000036357	G protein-coupled receptor 101 [Source:MGI Symbol;Acc:MGI:2685211]	-	gene	overlapping	0	1
22818	X	103321742	103322273		Cdx4	ENSMUSG00000031326	caudal type homeobox 4 [Source:MGI Symbol;Acc:MGI:88362]	+	gene	overlapping	0	1
Intra
Probe	Chromosome	Start	End	Probe Strand	Feature	ID	Description	Feature Strand	Type	Feature Orientation	Distance	GSE74549_LSD1_WT2.gz.bismark.cov.txt.gz
708	1	131275622	131275976		Ikbke	ENSMUSG00000042349	inhibitor of kappaB kinase epsilon [Source:MGI Symbol;Acc:MGI:1929612]	-	gene	overlapping	0	1
1664	2	34904779	34905733		Phf19	ENSMUSG00000026873	PHD finger protein 19 [Source:MGI Symbol;Acc:MGI:1921266]	-	gene	overlapping	0	1
2408	2	132373355	132374111		Prokr2	ENSMUSG00000050558	prokineticin receptor 2 [Source:MGI Symbol;Acc:MGI:2181363]	-	gene	overlapping	0	1
2761	2	164407742	164408421		Rbpjl	ENSMUSG00000017007	recombination signal binding protein for immunoglobulin kappa J region-like [Source:MGI Symbol;Acc:MGI:1196616]	+	gene	overlapping	0	1
2915	2	170788353	170788753		Dok5	ENSMUSG00000027560	docking protein 5 [Source:MGI Symbol;Acc:MGI:1924079]	+	gene	overlapping	0	1
3420	3	85280439	85280924		Arfip1	ENSMUSG00000074513	ADP-ribosylation factor interacting protein 1 [Source:MGI Symbol;Acc:MGI:1277120]	-	gene	overlapping	0	1
3504	3	89152571	89153066		Hcn3	ENSMUSG00000028051	hyperpolarization-activated, cyclic nucleotide-gated K+ 3 [Source:MGI Symbol;Acc:MGI:1298211]	-	gene	overlapping	0	1
5012	4	130006530	130007093		Bai2	ENSMUSG00000028782	brain-specific angiogenesis inhibitor 2 [Source:MGI Symbol;Acc:MGI:2451244]	+	gene	overlapping	0	1
6794	5	130411605	130412093		Caln1	ENSMUSG00000060371	calneuron 1 [Source:MGI Symbol;Acc:MGI:2155987]	+	gene	overlapping	0	1
7682	6	83141746	83143094		Rtkn	ENSMUSG00000034930	rhotekin [Source:MGI Symbol;Acc:MGI:107371]	+	gene	overlapping	0	1
8227	6	142565875	142566534		Kcnj8	ENSMUSG00000030247	potassium inwardly-rectifying channel, subfamily J, member 8 [Source:MGI Symbol;Acc:MGI:1100508]	-	gene	overlapping	0	1
8949	7	35203148	35204518		Slc7a10	ENSMUSG00000030495	solute carrier family 7 (cationic amino acid transporter, y+ system), member 10 [Source:MGI Symbol;Acc:MGI:1858261]	+	gene	overlapping	0	1
10878	8	88664922	88665486		Nod2	ENSMUSG00000055994	nucleotide-binding oligomerization domain containing 2 [Source:MGI Symbol;Acc:MGI:2429397]	+	gene	overlapping	0	1
10919	8	93950122	93950555		Gnao1	ENSMUSG00000031748	guanine nucleotide binding protein, alpha O [Source:MGI Symbol;Acc:MGI:95775]	+	gene	overlapping	0	1
11122	8	110365352	110365776		Hydin	ENSMUSG00000059854	HYDIN, axonemal central pair apparatus protein [Source:MGI Symbol;Acc:MGI:2389007]	+	gene	overlapping	0	1
11655	9	37380382	37380870		Hepacam	ENSMUSG00000046240	hepatocyte cell adhesion molecule [Source:MGI Symbol;Acc:MGI:1920177]	+	gene	overlapping	0	1
12105	9	72911925	72912444		Prtg	ENSMUSG00000036030	protogenin homolog (Gallus gallus) [Source:MGI Symbol;Acc:MGI:2444710]	+	gene	overlapping	0	1
12753	10	21993524	21995031		Sgk1	ENSMUSG00000019970	serum/glucocorticoid regulated kinase 1 [Source:MGI Symbol;Acc:MGI:1340062]	+	gene	overlapping	0	1
13997	11	21998235	21998763		Otx1	ENSMUSG00000005917	orthodenticle homolog 1 (Drosophila) [Source:MGI Symbol;Acc:MGI:97450]	-	gene	overlapping	0	1
15097	11	98004887	98005322		Cacnb1	ENSMUSG00000020882	calcium channel, voltage-dependent, beta 1 subunit [Source:MGI Symbol;Acc:MGI:102522]	-	gene	overlapping	0	1
15185	11	100657228	100657644		Zfp385c	ENSMUSG00000014198	zinc finger protein 385C [Source:MGI Symbol;Acc:MGI:3608347]	-	gene	overlapping	0	1
15896	12	31631235	31631695		Bcap29	ENSMUSG00000020650	B cell receptor associated protein 29 [Source:MGI Symbol;Acc:MGI:101917]	-	gene	overlapping	0	1
16761	13	29016063	29016427		A330102I10Rik	ENSMUSG00000086363	RIKEN cDNA A330102I10 gene [Source:MGI Symbol;Acc:MGI:1925170]	+	gene	overlapping	0	1
16914	13	47158684	47159092		Rnf144b	ENSMUSG00000038068	ring finger protein 144B [Source:MGI Symbol;Acc:MGI:2384986]	+	gene	overlapping	0	1
16976	13	53110134	53110715		Ror2	ENSMUSG00000021464	receptor tyrosine kinase-like orphan receptor 2 [Source:MGI Symbol;Acc:MGI:1347521]	-	gene	overlapping	0	1
17792	14	51996883	51998000		Arhgef40	ENSMUSG00000004562	Rho guanine nucleotide exchange factor (GEF) 40 [Source:MGI Symbol;Acc:MGI:2685515]	+	gene	overlapping	0	1
17823	14	54595011	54595530		4931414P19Rik	ENSMUSG00000022179	RIKEN cDNA 4931414P19 gene [Source:MGI Symbol;Acc:MGI:1921609]	-	gene	overlapping	0	1
17829	14	54653389	54653752		Acin1	ENSMUSG00000022185	apoptotic chromatin condensation inducer 1 [Source:MGI Symbol;Acc:MGI:1891824]	-	gene	overlapping	0	1
17848	14	55104396	55104851		Ap1g2	ENSMUSG00000040701	adaptor protein complex AP-1, gamma 2 subunit [Source:MGI Symbol;Acc:MGI:1328307]	-	gene	overlapping	0	1
17852	14	55479837	55480304		Dhrs4	ENSMUSG00000022210	dehydrogenase/reductase (SDR family) member 4 [Source:MGI Symbol;Acc:MGI:90169]	+	gene	overlapping	0	1
18532	15	74588698	74589199		Bai1	ENSMUSG00000034730	brain-specific angiogenesis inhibitor 1 [Source:MGI Symbol;Acc:MGI:1933736]	+	gene	overlapping	0	1
19673	16	55849187	55849591		Fam55c	ENSMUSG00000075033	family with sequence similarity 55, member C [Source:MGI Symbol;Acc:MGI:2686598]	-	gene	overlapping	0	1
20239	17	28538531	28539082		4930511I11Rik	ENSMUSG00000024223	RIKEN cDNA 4930511I11 gene [Source:MGI Symbol;Acc:MGI:1914895]	+	gene	overlapping	0	1
20618	17	47744257	47744730		Tfeb	ENSMUSG00000023990	transcription factor EB [Source:MGI Symbol;Acc:MGI:103270]	+	gene	overlapping	0	1
20670	17	55482400	55482983		St6gal2	ENSMUSG00000024172	beta galactoside alpha 2,6 sialyltransferase 2 [Source:MGI Symbol;Acc:MGI:2445190]	+	gene	overlapping	0	1
20855	17	78591540	78591997		Vit	ENSMUSG00000024076	vitrin [Source:MGI Symbol;Acc:MGI:1921449]	+	gene	overlapping	0	1
20916	17	84546423	84546801		Plekhh2	ENSMUSG00000040852	pleckstrin homology domain containing, family H (with MyTH4 domain) member 2 [Source:MGI Symbol;Acc:MGI:2146813]	+	gene	overlapping	0	1
20953	17	86230301	86230844		Prkce	ENSMUSG00000045038	protein kinase C, epsilon [Source:MGI Symbol;Acc:MGI:97599]	+	gene	overlapping	0	1
21195	18	35858440	35858901		Cxxc5	ENSMUSG00000046668	CXXC finger 5 [Source:MGI Symbol;Acc:MGI:1914643]	+	gene	overlapping	0	1
21228	18	36947325	36947708		Pcdhac1	ENSMUSG00000007440	protocadherin alpha subfamily C, 1 [Source:MGI Symbol;Acc:MGI:1891442]	+	gene	overlapping	0	1
22381	19	47786655	47787215		Wdr96	ENSMUSG00000044948	WD repeat domain 96 [Source:MGI Symbol;Acc:MGI:1289258]	-	gene	overlapping	0	1
Inter
Probe	Chromosome	Start	End	Probe Strand	Feature	ID	Description	Feature Strand	Type	Feature Orientation	Distance	GSE74549_LSD1_WT2.gz.bismark.cov.txt.gz
2792	2	165106581	165107157		null					Not found	0	1
3096	3	17790314	17790781		null					Not found	0	1
3259	3	52600829	52601527		null					Not found	0	1
4859	4	123972256	123972837		null					Not found	0	1
5137	4	134436900	134437270		null					Not found	0	1
5857	5	35129128	35129552		null					Not found	0	1
5987	5	65175564	65176030		null					Not found	0	1
6001	5	66222935	66223517		null					Not found	0	1
8765	7	27883852	27884784		null					Not found	0	1
10185	8	12467711	12468135		null					Not found	0	1
11575	9	22948713	22949099		null					Not found	0	1
12159	9	79342049	79343021		null					Not found	0	1
13060	10	67836246	67836623		null					Not found	0	1
14394	11	62750994	62751545		null					Not found	0	1
15915	12	33968411	33968834		null					Not found	0	1
16975	13	53049208	53049840		null					Not found	0	1
17269	13	83744823	83745601		null					Not found	0	1
17452	13	111977720	111978211		null					Not found	0	1
17934	14	61056395	61056865		null					Not found	0	1
18080	14	72979943	72980588		null					Not found	0	1
18230	14	120139392	120139984		null					Not found	0	1
18745	15	81481159	81481553		null					Not found	0	1
19470	16	23165135	23165538		null					Not found	0	1
20597	17	47115757	47116112		null					Not found	0	1
20666	17	53746131	53746717		null					Not found	0	1
20881	17	80391606	80392096		null					Not found	0	1
20981	17	87826886	87827321		null					Not found	0	1
22050	19	25493663	25494277		null					Not found	0	1
22155	19	38979068	38979485		null					Not found	0	1

## Sheet: LiCI_395
PA
Probe	Chromosome	Start	End	Probe Strand	Feature	ID	Description
148	1	36556499	36559026		Sema4c	ENSMUSG00000026121	sema domain, immunoglobulin domain (Ig), transmembrane domain (TM) and short cytoplasmic domain, (semaphorin) 4C [Source:MGI Symbol;Acc:MGI:109252]
330	1	65102848	65103374		Cryga	ENSMUSG00000044429	crystallin, gamma A [Source:MGI Symbol;Acc:MGI:88521]
420	1	75263395	75264396		Ptprn	ENSMUSG00000026204	protein tyrosine phosphatase, receptor type, N [Source:MGI Symbol;Acc:MGI:102765]
529	1	87509115	87510980		Ngef	ENSMUSG00000026259	neuronal guanine nucleotide exchange factor [Source:MGI Symbol;Acc:MGI:1858414]
868	1	153740063	153740704		Rgs16	ENSMUSG00000026475	regulator of G-protein signaling 16 [Source:MGI Symbol;Acc:MGI:108407]
1435	2	25863436	25864659		Kcnt1	ENSMUSG00000058740	potassium channel, subfamily T, member 1 [Source:MGI Symbol;Acc:MGI:1924627]
1963	2	84670141	84671083		2700094K13Rik	ENSMUSG00000076437	RIKEN cDNA 2700094K13 gene [Source:MGI Symbol;Acc:MGI:1919907]
1969	2	84774692	84775139		Serping1	ENSMUSG00000023224	serine (or cysteine) peptidase inhibitor, clade G, member 1 [Source:MGI Symbol;Acc:MGI:894696]
2144	2	110362513	110363222		Fibin	ENSMUSG00000074971	fin bud initiation factor homolog (zebrafish) [Source:MGI Symbol;Acc:MGI:1914856]
2155	2	113828770	113829217		Scg5	ENSMUSG00000023236	secretogranin V [Source:MGI Symbol;Acc:MGI:98289]
2267	2	121865896	121866337		Gm14019	ENSMUSG00000086913	predicted gene 14019 [Source:MGI Symbol;Acc:MGI:3651448]
2543	2	152142802	152144530		Tcf15	ENSMUSG00000068079	transcription factor 15 [Source:MGI Symbol;Acc:MGI:104664]
2584	2	153224890	153225540		Tspyl3	ENSMUSG00000074671	TSPY-like 3 [Source:MGI Symbol;Acc:MGI:2139328]
2765	2	164485647	164487510		Gm20458	ENSMUSG00000090996	predicted gene 20458 [Source:MGI Symbol;Acc:MGI:5141923]
3041	2	181693254	181694581		Rgs19	ENSMUSG00000002458	regulator of G-protein signaling 19 [Source:MGI Symbol;Acc:MGI:1915153]
3154	3	31309044	31310492		Slc7a14	ENSMUSG00000069072	solute carrier family 7 (cationic amino acid transporter, y+ system), member 14 [Source:MGI Symbol;Acc:MGI:3040688]
3626	3	95881757	95883094		C920021L13Rik	ENSMUSG00000080727	RIKEN cDNA C920021L13 gene [Source:MGI Symbol;Acc:MGI:1923991]
3753	3	104817350	104818754		Mov10	ENSMUSG00000002227	Moloney leukemia virus 10 [Source:MGI Symbol;Acc:MGI:97054]
3919	3	129901016	129901908		Casp6	ENSMUSG00000027997	caspase 6 [Source:MGI Symbol;Acc:MGI:1312921]
4296	4	43668764	43669991		4930412F15Rik	ENSMUSG00000043633	RIKEN cDNA 4930412F15 gene [Source:MGI Symbol;Acc:MGI:2441678]
4789	4	119108189	119109603		Slc2a1	ENSMUSG00000028645	solute carrier family 2 (facilitated glucose transporter), member 1 [Source:MGI Symbol;Acc:MGI:95755]
5103	4	133528449	133529069		1810019J16Rik	ENSMUSG00000037600	RIKEN cDNA 1810019J16 gene [Source:MGI Symbol;Acc:MGI:1916323]
5468	4	151376240	151376597		Camta1	ENSMUSG00000014592	calmodulin binding transcription activator 1 [Source:MGI Symbol;Acc:MGI:2140230]
5610	5	3844845	3845549		4932412H11Rik	ENSMUSG00000040367	RIKEN cDNA 4932412H11 gene [Source:MGI Symbol;Acc:MGI:3045299]
5773	5	30281199	30281766		Ccdc164	ENSMUSG00000073102	coiled-coil domain containing 164 [Source:MGI Symbol;Acc:MGI:2685906]
6014	5	67098483	67098988		Phox2b	ENSMUSG00000012520	paired-like homeobox 2b [Source:MGI Symbol;Acc:MGI:1100882]
6102	5	77210954	77211738		Spink2	ENSMUSG00000053030	serine peptidase inhibitor, Kazal type 2 [Source:MGI Symbol;Acc:MGI:1917232]
6435	5	114923333	114923709		Oasl1	ENSMUSG00000041827	2'-5' oligoadenylate synthetase-like 1 [Source:MGI Symbol;Acc:MGI:2180849]
6878	5	136170165	136171601		Orai2	ENSMUSG00000039747	ORAI calcium release-activated calcium modulator 2 [Source:MGI Symbol;Acc:MGI:2443195]
6946	5	138160826	138161749		Cops6	ENSMUSG00000019494	COP9 (constitutive photomorphogenic) homolog, subunit 6 (Arabidopsis thaliana) [Source:MGI Symbol;Acc:MGI:1349439]
7275	6	18170139	18170942		Cftr	ENSMUSG00000041301	cystic fibrosis transmembrane conductance regulator homolog [Source:MGI Symbol;Acc:MGI:88388]
7279	6	21851385	21852497		Tspan12	ENSMUSG00000029669	tetraspanin 12 [Source:MGI Symbol;Acc:MGI:1889818]
7483	6	50596160	50597194		4921507P07Rik	ENSMUSG00000029828	RIKEN cDNA 4921507P07 gene [Source:MGI Symbol;Acc:MGI:1918071]
7706	6	83762600	83763476		Ankrd53	ENSMUSG00000014747	ankyrin repeat domain 53 [Source:MGI Symbol;Acc:MGI:1922555]
7925	6	113282131	113282923		Cpne9	ENSMUSG00000030270	copine family member IX [Source:MGI Symbol;Acc:MGI:2443052]
8186	6	135732258	135733533		Grin2b	ENSMUSG00000030209	glutamate receptor, ionotropic, NMDA2B (epsilon 2) [Source:MGI Symbol;Acc:MGI:95821]
8345	7	4843734	4845144		Shisa7	ENSMUSG00000053550	shisa homolog 7 (Xenopus laevis) [Source:MGI Symbol;Acc:MGI:3605641]
8386	7	6696147	6696794		Zim1	ENSMUSG00000002266	zinc finger, imprinted 1 [Source:MGI Symbol;Acc:MGI:1341879]
8440	7	16119736	16120405		Kptn	ENSMUSG00000006021	kaptin [Source:MGI Symbol;Acc:MGI:1890380]
8442	7	16130157	16130916		Slc8a2	ENSMUSG00000030376	solute carrier family 8 (sodium/calcium exchanger), member 2 [Source:MGI Symbol;Acc:MGI:107996]
8545	7	19271246	19272120		Vasp	ENSMUSG00000030403	vasodilator-stimulated phosphoprotein [Source:MGI Symbol;Acc:MGI:109268]
8609	7	19920055	19921387		Pvr	ENSMUSG00000040511	poliovirus receptor [Source:MGI Symbol;Acc:MGI:107741]
8644	7	24671873	24672384		Tex101	ENSMUSG00000062773	testis expressed gene 101 [Source:MGI Symbol;Acc:MGI:1930791]
9009	7	41598986	41599791		2610021A01Rik	ENSMUSG00000091474	RIKEN cDNA 2610021A01 gene [Source:MGI Symbol;Acc:MGI:1922662]
9080	7	44748284	44749146		Zfp473	ENSMUSG00000048012	zinc finger protein 473 [Source:MGI Symbol;Acc:MGI:2442697]
9202	7	46099465	46099935		Kcnj11	ENSMUSG00000096146	potassium inwardly rectifying channel, subfamily J, member 11 [Source:MGI Symbol;Acc:MGI:107501]
9523	7	97842841	97843198		Pak1	ENSMUSG00000030774	p21 protein (Cdc42/Rac)-activated kinase 1 [Source:MGI Symbol;Acc:MGI:1339975]
9686	7	114635688	114636473		Calca	ENSMUSG00000030669	calcitonin/calcitonin-related polypeptide, alpha [Source:MGI Symbol;Acc:MGI:2151253]
9804	7	126847079	126848936		Doc2a	ENSMUSG00000052301	double C2, alpha [Source:MGI Symbol;Acc:MGI:109446]
11705	9	42520431	42521320		Grik4	ENSMUSG00000032017	glutamate receptor, ionotropic, kainate 4 [Source:MGI Symbol;Acc:MGI:95817]
11943	9	59353076	59353793		Bbs4	ENSMUSG00000025235	Bardet-Biedl syndrome 4 (human) [Source:MGI Symbol;Acc:MGI:2143311]
12925	10	52545546	52546058		Zfa	ENSMUSG00000049576	zinc finger protein, autosomal [Source:MGI Symbol;Acc:MGI:99153]
13006	10	61977559	61979719		Col13a1	ENSMUSG00000058806	collagen, type XIII, alpha 1 [Source:MGI Symbol;Acc:MGI:1277201]
13339	10	81182447	81183455		Eef2	ENSMUSG00000034994	eukaryotic translation elongation factor 2 [Source:MGI Symbol;Acc:MGI:95288]
13363	10	81363731	81365544		Mfsd12	ENSMUSG00000034854	major facilitator superfamily domain containing 12 [Source:MGI Symbol;Acc:MGI:3604804]
13602	10	116418072	116418497		Kcnmb4	ENSMUSG00000054934	potassium large conductance calcium-activated channel, subfamily M, beta member 4 [Source:MGI Symbol;Acc:MGI:1913272]
13806	10	128743497	128744323		Dgka	ENSMUSG00000025357	diacylglycerol kinase, alpha [Source:MGI Symbol;Acc:MGI:102952]
14347	11	60454316	60455149		Drg2	ENSMUSG00000020537	developmentally regulated GTP binding protein 2 [Source:MGI Symbol;Acc:MGI:1342307]
14432	11	67694969	67695945		Glp2r	ENSMUSG00000049928	glucagon-like peptide 2 receptor [Source:MGI Symbol;Acc:MGI:2136733]
14591	11	73047562	73048779		1200014J11Rik	ENSMUSG00000020783	RIKEN cDNA 1200014J11 gene [Source:MGI Symbol;Acc:MGI:1914124]
15045	11	97050551	97051051		Gm11574	ENSMUSG00000085262	predicted gene 11574 [Source:MGI Symbol;Acc:MGI:3705166]
15806	12	17175020	17176986		Kcnf1	ENSMUSG00000051726	potassium voltage-gated channel, subfamily F, member 1 [Source:MGI Symbol;Acc:MGI:2687399]
16377	12	102948677	102950020		Unc79	ENSMUSG00000021198	unc-79 homolog (C. elegans) [Source:MGI Symbol;Acc:MGI:2684729]
16728	13	23621182	23621558		null
16891	13	45078459	45078873		Gm9817	ENSMUSG00000047061	predicted gene 9817 [Source:MGI Symbol;Acc:MGI:3809102]
17273	13	84404621	84404984		Gm17618	ENSMUSG00000091767	predicted gene, 17618 [Source:MGI Symbol;Acc:MGI:4937252]
17506	14	5961108	5961575		Gm3248	ENSMUSG00000091275	predicted gene 3248 [Source:MGI Symbol;Acc:MGI:3781426]
17807	14	52327990	52328451		Sall2	ENSMUSG00000049532	sal-like 2 (Drosophila) [Source:MGI Symbol;Acc:MGI:1354373]
17926	14	60264929	60265826		Mtmr6	ENSMUSG00000021987	myotubularin related protein 6 [Source:MGI Symbol;Acc:MGI:2145637]
18089	14	74641099	74641612		Htr2a	ENSMUSG00000034997	5-hydroxytryptamine (serotonin) receptor 2A [Source:MGI Symbol;Acc:MGI:109521]
18097	14	75136591	75137078		Lcp1	ENSMUSG00000021998	lymphocyte cytosolic protein 1 [Source:MGI Symbol;Acc:MGI:104808]
18128	14	78724587	78725632		Dgkh	ENSMUSG00000034731	diacylglycerol kinase, eta [Source:MGI Symbol;Acc:MGI:2444188]
18242	14	121504790	121505438		Slc15a1	ENSMUSG00000025557	solute carrier family 15 (oligopeptide transporter), member 1 [Source:MGI Symbol;Acc:MGI:1861376]
18304	15	10952283	10952705		C1qtnf3	ENSMUSG00000058914	C1q and tumor necrosis factor related protein 3 [Source:MGI Symbol;Acc:MGI:1932136]
18308	15	11399288	11400064		Tars	ENSMUSG00000022241	threonyl-tRNA synthetase [Source:MGI Symbol;Acc:MGI:106314]
18799	15	83349570	83350787		Arfgap3	ENSMUSG00000054277	ADP-ribosylation factor GTPase activating protein 3 [Source:MGI Symbol;Acc:MGI:1913501]
19024	15	98727393	98728300		Fkbp11	ENSMUSG00000003355	FK506 binding protein 11 [Source:MGI Symbol;Acc:MGI:1913370]
19251	15	103536907	103538257		Ppp1r1a	ENSMUSG00000022490	protein phosphatase 1, regulatory (inhibitor) subunit 1A [Source:MGI Symbol;Acc:MGI:1889595]
19277	16	4938867	4939796		Nudt16l1	ENSMUSG00000022516	nudix (nucleoside diphosphate linked moiety X)-type motif 16-like 1 [Source:MGI Symbol;Acc:MGI:1914161]
19885	16	97610206	97611462		Tmprss2	ENSMUSG00000000385	transmembrane protease, serine 2 [Source:MGI Symbol;Acc:MGI:1354381]
19925	17	6947968	6948524		Rsph3b	ENSMUSG00000023806	radial spoke 3B homolog (Chlamydomonas) [Source:MGI Symbol;Acc:MGI:3630308]
20056	17	24151876	24152557		null
20240	17	28575193	28576319		Lhfpl5	ENSMUSG00000062252	lipoma HMGIC fusion partner-like 5 [Source:MGI Symbol;Acc:MGI:1915382]
20247	17	28858199	28858636		Gm16190	ENSMUSG00000087615	predicted gene 16190 [Source:MGI Symbol;Acc:MGI:3801758]
20389	17	34398728	34399297		BC051142	ENSMUSG00000057246	cDNA sequence BC051142 [Source:MGI Symbol;Acc:MGI:3039565]
20639	17	48432984	48433391		null
20812	17	70834435	70834894		Gm20703	ENSMUSG00000093622	predicted gene 20703 [Source:MGI Symbol;Acc:MGI:5313150]
20907	17	83846516	83846916		Haao	ENSMUSG00000000673	3-hydroxyanthranilate 3,4-dioxygenase [Source:MGI Symbol;Acc:MGI:1349444]
21458	18	61649020	61649431		Mir143	ENSMUSG00000065445	microRNA 143 [Source:MGI Symbol;Acc:MGI:2676828]
21462	18	61706925	61708095		Pcyox1l	ENSMUSG00000024579	prenylcysteine oxidase 1 like [Source:MGI Symbol;Acc:MGI:3606062]
22199	19	42699111	42699715		null
22728	X	74296805	74297588		Atp6ap1	ENSMUSG00000019087	ATPase, H+ transporting, lysosomal accessory protein 1 [Source:MGI Symbol;Acc:MGI:109629]
22746	X	78583536	78583939		Prrg1	ENSMUSG00000047996	proline rich Gla (G-carboxyglutamic acid) 1 [Source:MGI Symbol;Acc:MGI:1917364]
22844	X	106485071	106485679		Fndc3c1	ENSMUSG00000033737	fibronectin type III domain containing 3C1 [Source:MGI Symbol;Acc:MGI:2685630]
22855	X	119926923	119927452		Pabpc5	ENSMUSG00000034732	poly(A) binding protein, cytoplasmic 5 [Source:MGI Symbol;Acc:MGI:2136401]
22892	X	139209765	139210394		Mum1l1	ENSMUSG00000042515	melanoma associated antigen (mutated) 1-like 1 [Source:MGI Symbol;Acc:MGI:2445062]
22918	X	151017059	151017519		Gnl3l	ENSMUSG00000025266	guanine nucleotide binding protein-like 3 (nucleolar)-like [Source:MGI Symbol;Acc:MGI:2448557]
Intra
Probe	Chromosome	Start	End	Probe Strand	Feature	ID	Description
28	1	9847938	9848875		Sgk3	ENSMUSG00000025915	serum/glucocorticoid regulated kinase 3 [Source:MGI Symbol;Acc:MGI:2182368]
37	1	12835930	12836358		Sulf1	ENSMUSG00000016918	sulfatase 1 [Source:MGI Symbol;Acc:MGI:2138563]
623	1	104993733	104994577		Cdh20	ENSMUSG00000050840	cadherin 20 [Source:MGI Symbol;Acc:MGI:1346069]
1138	1	181923312	181923872		Enah	ENSMUSG00000022995	enabled homolog (Drosophila) [Source:MGI Symbol;Acc:MGI:108360]
1478	2	27498867	27499551		Brd3	ENSMUSG00000026918	bromodomain containing 3 [Source:MGI Symbol;Acc:MGI:1914632]
1507	2	29195501	29195882		Ntng2	ENSMUSG00000035513	netrin G2 [Source:MGI Symbol;Acc:MGI:2159341]
1623	2	32614923	32615308		St6galnac6	ENSMUSG00000026811	ST6 euraminyl-2,3-beta-galactosyl-1,3)-N-acetylgalactosaminide alpha-2,6-sialyltransferase 6 [Source:MGI Symbol;Acc:MGI:1355316]
1703	2	37792714	37794107		Crb2	ENSMUSG00000035403	crumbs homolog 2 (Drosophila) [Source:MGI Symbol;Acc:MGI:2679260]
1938	2	77411828	77412206		Zfp385b	ENSMUSG00000027016	zinc finger protein 385B [Source:MGI Symbol;Acc:MGI:2444734]
1995	2	91042860	91043377		Rapsn	ENSMUSG00000002104	receptor-associated protein of the synapse [Source:MGI Symbol;Acc:MGI:99422]
2103	2	104685220	104685581		Tcp11l1	ENSMUSG00000027175	t-complex 11 like 1 [Source:MGI Symbol;Acc:MGI:2444263]
2668	2	157039816	157041004		9830001H06Rik	ENSMUSG00000055485	RIKEN cDNA 9830001H06 gene [Source:MGI Symbol;Acc:MGI:2444575]
2975	2	178175270	178175687		Phactr3	ENSMUSG00000027525	phosphatase and actin regulator 3 [Source:MGI Symbol;Acc:MGI:1921439]
3340	3	66973200	66974363		Shox2	ENSMUSG00000027833	short stature homeobox 2 [Source:MGI Symbol;Acc:MGI:1201673]
3341	3	66978073	66979354		Shox2	ENSMUSG00000027833	short stature homeobox 2 [Source:MGI Symbol;Acc:MGI:1201673]
3412	3	84444610	84445378		Fhdc1	ENSMUSG00000041842	FH2 domain containing 1 [Source:MGI Symbol;Acc:MGI:2684972]
3509	3	89187047	89187707		Fam189b	ENSMUSG00000032657	family with sequence similarity 189, member B [Source:MGI Symbol;Acc:MGI:1915771]
3526	3	89378346	89378872		Zbtb7b	ENSMUSG00000028042	zinc finger and BTB domain containing 7B [Source:MGI Symbol;Acc:MGI:102755]
4005	3	145647263	145647836		Cyr61	ENSMUSG00000028195	cysteine rich protein 61 [Source:MGI Symbol;Acc:MGI:88613]
4042	3	152110857	152111274		Gipc2	ENSMUSG00000039131	GIPC PDZ domain containing family, member 2 [Source:MGI Symbol;Acc:MGI:1889209]
4198	4	32481277	32481736		Bach2	ENSMUSG00000040270	BTB and CNC homology 2 [Source:MGI Symbol;Acc:MGI:894679]
4497	4	82536461	82537269		Nfib	ENSMUSG00000008575	nuclear factor I/B [Source:MGI Symbol;Acc:MGI:103188]
4521	4	86885715	86886604		Acer2	ENSMUSG00000038007	alkaline ceramidase 2 [Source:MGI Symbol;Acc:MGI:1920932]
4533	4	89274831	89275191		Cdkn2a	ENSMUSG00000044303	cyclin-dependent kinase inhibitor 2A [Source:MGI Symbol;Acc:MGI:104738]
4553	4	95075712	95076106		BC042782	ENSMUSG00000087366	cDNA sequence BC042782 [Source:MGI Symbol;Acc:MGI:2652837]
4605	4	102570523	102571154		Pde4b	ENSMUSG00000028525	phosphodiesterase 4B, cAMP specific [Source:MGI Symbol;Acc:MGI:99557]
4726	4	116144089	116144899		Pomgnt1	ENSMUSG00000028700	protein O-linked mannose beta1,2-N-acetylglucosaminyltransferase [Source:MGI Symbol;Acc:MGI:1915523]
4754	4	117267856	117268382		Tmem53	ENSMUSG00000048772	transmembrane protein 53 [Source:MGI Symbol;Acc:MGI:1916027]
4763	4	117644897	117645295		Eri3	ENSMUSG00000033423	exoribonuclease 3 [Source:MGI Symbol;Acc:MGI:2153887]
4951	4	128546502	128546961		Csmd2	ENSMUSG00000028804	CUB and Sushi multiple domains 2 [Source:MGI Symbol;Acc:MGI:2386401]
5034	4	130949723	130950321		Matn1	ENSMUSG00000040533	matrilin 1, cartilage matrix protein [Source:MGI Symbol;Acc:MGI:106591]
5082	4	133039918	133040270		Ahdc1	ENSMUSG00000037692	AT hook, DNA binding motif, containing 1 [Source:MGI Symbol;Acc:MGI:2444218]
5110	4	133645532	133646062		Zdhhc18	ENSMUSG00000037553	zinc finger, DHHC domain containing 18 [Source:MGI Symbol;Acc:MGI:3527792]
5200	4	136218647	136219016		Asap3	ENSMUSG00000036995	ArfGAP with SH3 domain, ankyrin repeat and PH domain 3 [Source:MGI Symbol;Acc:MGI:2684986]
5215	4	136781943	136782346		Ephb2	ENSMUSG00000028664	Eph receptor B2 [Source:MGI Symbol;Acc:MGI:99611]
5231	4	137680881	137682472		Rap1gap	ENSMUSG00000041351	Rap1 GTPase-activating protein [Source:MGI Symbol;Acc:MGI:109338]
5390	4	148149245	148149667		Fbxo6	ENSMUSG00000055401	F-box protein 6 [Source:MGI Symbol;Acc:MGI:1354743]
5404	4	148593980	148594383		Srm	ENSMUSG00000006442	spermidine synthase [Source:MGI Symbol;Acc:MGI:102690]
5428	4	149697997	149698880		Pik3cd	ENSMUSG00000039936	phosphatidylinositol 3-kinase catalytic delta polypeptide [Source:MGI Symbol;Acc:MGI:1098211]
5467	4	151334940	151335493		Camta1	ENSMUSG00000014592	calmodulin binding transcription activator 1 [Source:MGI Symbol;Acc:MGI:2140230]
5471	4	151736838	151737452		Camta1	ENSMUSG00000014592	calmodulin binding transcription activator 1 [Source:MGI Symbol;Acc:MGI:2140230]
5506	4	152315350	152316372		Rnf207	ENSMUSG00000058498	ring finger protein 207 [Source:MGI Symbol;Acc:MGI:2684989]
5542	4	154641107	154641858		Gm13111	ENSMUSG00000085069	predicted gene 13111 [Source:MGI Symbol;Acc:MGI:3651882]
6078	5	75194942	75195421		Pdgfra	ENSMUSG00000029231	platelet derived growth factor receptor, alpha polypeptide [Source:MGI Symbol;Acc:MGI:97530]
6133	5	90588746	90589232		5830473C10Rik	ENSMUSG00000070690	RIKEN cDNA 5830473C10 gene [Source:MGI Symbol;Acc:MGI:1923342]
6239	5	104211557	104212454		Dmp1	ENSMUSG00000029307	dentin matrix protein 1 [Source:MGI Symbol;Acc:MGI:94910]
6246	5	105479857	105481475		Lrrc8b	ENSMUSG00000070639	leucine rich repeat containing 8 family, member B [Source:MGI Symbol;Acc:MGI:2141353]
6301	5	108677420	108678010		Idua	ENSMUSG00000033540	iduronidase, alpha-L- [Source:MGI Symbol;Acc:MGI:96418]
6445	5	115125094	115125601		Unc119b	ENSMUSG00000046562	unc-119 homolog B (C. elegans) [Source:MGI Symbol;Acc:MGI:2147162]
6472	5	115516078	115516600		Pxn	ENSMUSG00000029528	paxillin [Source:MGI Symbol;Acc:MGI:108295]
6554	5	119686963	119687479		Gm16065	ENSMUSG00000086847	predicted gene 16065 [Source:MGI Symbol;Acc:MGI:3801954]
6589	5	120439478	120440685		Lhx5	ENSMUSG00000029595	LIM homeobox protein 5 [Source:MGI Symbol;Acc:MGI:107792]
6607	5	120692124	120692507		Dtx1	ENSMUSG00000029603	deltex 1 homolog (Drosophila) [Source:MGI Symbol;Acc:MGI:1352744]
6608	5	120694074	120695620		Dtx1	ENSMUSG00000029603	deltex 1 homolog (Drosophila) [Source:MGI Symbol;Acc:MGI:1352744]
6611	5	121003788	121004205		Rph3a	ENSMUSG00000029608	rabphilin 3A [Source:MGI Symbol;Acc:MGI:102788]
6652	5	122763662	122764191		Camkk2	ENSMUSG00000029471	calcium/calmodulin-dependent protein kinase kinase 2, beta [Source:MGI Symbol;Acc:MGI:2444812]
6662	5	123029028	123029710		Orai1	ENSMUSG00000049686	ORAI calcium release-activated calcium modulator 1 [Source:MGI Symbol;Acc:MGI:1925542]
6796	5	130839151	130839601		Caln1	ENSMUSG00000060371	calneuron 1 [Source:MGI Symbol;Acc:MGI:2155987]
6853	5	135736446	135737158		Tmem120a	ENSMUSG00000039886	transmembrane protein 120A [Source:MGI Symbol;Acc:MGI:2686991]
6859	5	135856774	135857612		Srrm3	ENSMUSG00000039860	serine/arginine repetitive matrix 3 [Source:MGI Symbol;Acc:MGI:1920309]
6931	5	137596573	137597216		Mospd3	ENSMUSG00000037221	motile sperm domain containing 3 [Source:MGI Symbol;Acc:MGI:1916179]
7094	5	144184739	144185114		Lmtk2	ENSMUSG00000038970	lemur tyrosine kinase 2 [Source:MGI Symbol;Acc:MGI:3036247]
7120	5	146583183	146584111		Gpr12	ENSMUSG00000041468	G-protein coupled receptor 12 [Source:MGI Symbol;Acc:MGI:101909]
7162	5	148264855	148265289		Mtus2	ENSMUSG00000029651	microtubule associated tumor suppressor candidate 2 [Source:MGI Symbol;Acc:MGI:1915388]
7325	6	29473746	29474575		Kcp	ENSMUSG00000059022	kielin/chordin-like protein [Source:MGI Symbol;Acc:MGI:2141640]
7453	6	48063718	48064589		Zfp746	ENSMUSG00000057691	zinc finger protein 746 [Source:MGI Symbol;Acc:MGI:1916478]
7920	6	113176383	113176746		Lhfpl4	ENSMUSG00000042873	lipoma HMGIC fusion partner-like protein 4 [Source:MGI Symbol;Acc:MGI:3057108]
8114	6	126738129	126738826		Kcna6	ENSMUSG00000038077	potassium voltage-gated channel, shaker-related, subfamily, member 6 [Source:MGI Symbol;Acc:MGI:96663]
8294	7	3330010	3330587		Prkcg	ENSMUSG00000078816	protein kinase C, gamma [Source:MGI Symbol;Acc:MGI:97597]
8584	7	19522619	19524881		Nkpd1	ENSMUSG00000060621	NTPase, KAP family P-loop domain containing 1 [Source:MGI Symbol;Acc:MGI:1916797]
8665	7	25097041	25097938		Pou2f2	ENSMUSG00000008496	POU domain, class 2, transcription factor 2 [Source:MGI Symbol;Acc:MGI:101897]
8711	7	27155928	27156280		Cyp2t4	ENSMUSG00000078787	cytochrome P450, family 2, subfamily t, polypeptide 4 [Source:MGI Symbol;Acc:MGI:2686296]
8793	7	28466463	28468057		Samd4b	ENSMUSG00000037513	sterile alpha motif domain containing 4B [Source:MGI Symbol;Acc:MGI:2448542]
8972	7	36770280	36771470		Tshz3	ENSMUSG00000021217	teashirt zinc finger family member 3 [Source:MGI Symbol;Acc:MGI:2442819]
9047	7	44393288	44393651		Syt3	ENSMUSG00000030731	synaptotagmin III [Source:MGI Symbol;Acc:MGI:99665]
9116	7	45174748	45175230		Slc17a7	ENSMUSG00000070570	solute carrier family 17 (sodium-dependent inorganic phosphate cotransporter), member 7 [Source:MGI Symbol;Acc:MGI:1920211]
9230	7	49304084	49304893		Nav2	ENSMUSG00000052512	neuron navigator 2 [Source:MGI Symbol;Acc:MGI:2183691]
9454	7	82264818	82265228		Sh3gl3	ENSMUSG00000030638	SH3-domain GRB2-like 3 [Source:MGI Symbol;Acc:MGI:700011]
9830	7	127391587	127392186		E430018J23Rik	ENSMUSG00000078580	RIKEN cDNA E430018J23 gene [Source:MGI Symbol;Acc:MGI:2141981]
9899	7	131298085	131298589		Fgfr2	ENSMUSG00000030849	fibroblast growth factor receptor 2 [Source:MGI Symbol;Acc:MGI:95523]
9978	7	140069872	140070823		Caly	ENSMUSG00000025468	calcyon neuron-specific vesicular protein [Source:MGI Symbol;Acc:MGI:1915816]
10101	8	3220687	3221709		Insr	ENSMUSG00000005534	insulin receptor [Source:MGI Symbol;Acc:MGI:96575]
10135	8	4249167	4249924		Map2k7	ENSMUSG00000002948	mitogen-activated protein kinase kinase 7 [Source:MGI Symbol;Acc:MGI:1346871]
10384	8	45251949	45252470		F11	ENSMUSG00000031645	coagulation factor XI [Source:MGI Symbol;Acc:MGI:99481]
10410	8	47193013	47193665		Stox2	ENSMUSG00000038143	storkhead box 2 [Source:MGI Symbol;Acc:MGI:1918319]
10533	8	70278236	70278618		Sugp2	ENSMUSG00000036054	SURP and G patch domain containing 2 [Source:MGI Symbol;Acc:MGI:2678085]
10538	8	70331955	70332700		Upf1	ENSMUSG00000058301	UPF1 regulator of nonsense transcripts homolog (yeast) [Source:MGI Symbol;Acc:MGI:107995]
10703	8	78630384	78630745		Slc10a7	ENSMUSG00000031684	solute carrier family 10 (sodium/bile acid cotransporter family), member 7 [Source:MGI Symbol;Acc:MGI:1924025]
10736	8	83661061	83661495		Gipc1	ENSMUSG00000019433	GIPC PDZ domain containing family, member 1 [Source:MGI Symbol;Acc:MGI:1926252]
10778	8	84511553	84511982		Cacna1a	ENSMUSG00000034656	calcium channel, voltage-dependent, P/Q type, alpha 1A subunit [Source:MGI Symbol;Acc:MGI:109482]
10799	8	84771837	84772551		Nfix	ENSMUSG00000001911	nuclear factor I/X [Source:MGI Symbol;Acc:MGI:97311]
11127	8	110748075	110748549		Il34	ENSMUSG00000031750	interleukin 34 [Source:MGI Symbol;Acc:MGI:1923777]
11258	8	121080109	121081335		Gm20388	ENSMUSG00000092329	predicted gene 20388 [Source:MGI Symbol;Acc:MGI:5141853]
11298	8	122229537	122231530		Gm20388	ENSMUSG00000092329	predicted gene 20388 [Source:MGI Symbol;Acc:MGI:5141853]
11537	9	21794478	21795702		Kank2	ENSMUSG00000032194	KN motif and ankyrin repeat domains 2 [Source:MGI Symbol;Acc:MGI:2384568]
11656	9	37384180	37385127		Hepacam	ENSMUSG00000046240	hepatocyte cell adhesion molecule [Source:MGI Symbol;Acc:MGI:1920177]
11668	9	37545836	37546216		Nrgn	ENSMUSG00000053310	neurogranin [Source:MGI Symbol;Acc:MGI:1927184]
11683	9	40757760	40758310		9030425E11Rik	ENSMUSG00000032024	RIKEN cDNA 9030425E11 gene [Source:MGI Symbol;Acc:MGI:1918816]
11861	9	55015434	55016077		Chrna3	ENSMUSG00000032303	cholinergic receptor, nicotinic, alpha polypeptide 3 [Source:MGI Symbol;Acc:MGI:87887]
11918	9	57831264	57831969		Gm17231	ENSMUSG00000091908	predicted gene 17231 [Source:MGI Symbol;Acc:MGI:4938058]
12126	9	75313664	75314918		Gnb5	ENSMUSG00000032192	guanine nucleotide binding protein (G protein), beta 5 [Source:MGI Symbol;Acc:MGI:101848]
12217	9	90171331	90171772		Adamts7	ENSMUSG00000032363	a disintegrin-like and metallopeptidase (reprolysin type) with thrombospondin type 1 motif, 7 [Source:MGI Symbol;Acc:MGI:1347346]
12441	9	108842814	108843367		Celsr3	ENSMUSG00000023473	cadherin, EGF LAG seven-pass G-type receptor 3 (flamingo homolog, Drosophila) [Source:MGI Symbol;Acc:MGI:1858236]
12501	9	114096440	114097054		Susd5	ENSMUSG00000086596	sushi domain containing 5 [Source:MGI Symbol;Acc:MGI:2685972]
12564	9	119791827	119792219		Scn11a	ENSMUSG00000034115	sodium channel, voltage-gated, type XI, alpha [Source:MGI Symbol;Acc:MGI:1345149]
12716	10	18213634	18214322		Ccdc28a	ENSMUSG00000059554	coiled-coil domain containing 28A [Source:MGI Symbol;Acc:MGI:2443508]
12721	10	18526277	18526992		Nhsl1	ENSMUSG00000039835	NHS-like 1 [Source:MGI Symbol;Acc:MGI:106390]
12755	10	22140687	22141155		E030030I06Rik	ENSMUSG00000055657	RIKEN cDNA E030030I06 gene [Source:MGI Symbol;Acc:MGI:2442914]
12762	10	22159087	22159549		H60b	ENSMUSG00000075297	histocompatibility 60b [Source:MGI Symbol;Acc:MGI:3649078]
12763	10	22273209	22273572		H60b	ENSMUSG00000075297	histocompatibility 60b [Source:MGI Symbol;Acc:MGI:3649078]
12851	10	40810369	40810762		9030224M15Rik	ENSMUSG00000045555	RIKEN cDNA 9030224M15 gene [Source:MGI Symbol;Acc:MGI:3045338]
13061	10	67909112	67909904		Zfp365	ENSMUSG00000037855	zinc finger protein 365 [Source:MGI Symbol;Acc:MGI:2143676]
13081	10	69822056	69822576		Ank3	ENSMUSG00000069601	ankyrin 3, epithelial [Source:MGI Symbol;Acc:MGI:88026]
13175	10	78746855	78747442		Ccdc105	ENSMUSG00000078442	coiled-coil domain containing 105 [Source:MGI Symbol;Acc:MGI:1918226]
13223	10	79997123	79997991		Abca7	ENSMUSG00000035722	ATP-binding cassette, sub-family A (ABC1), member 7 [Source:MGI Symbol;Acc:MGI:1351646]
13225	10	80013691	80014796		Abca7	ENSMUSG00000035722	ATP-binding cassette, sub-family A (ABC1), member 7 [Source:MGI Symbol;Acc:MGI:1351646]
13257	10	80314888	80315828		Apc2	ENSMUSG00000020135	adenomatosis polyposis coli 2 [Source:MGI Symbol;Acc:MGI:1346052]
13369	10	81426089	81427842		Nfic	ENSMUSG00000055053	nuclear factor I/C [Source:MGI Symbol;Acc:MGI:109591]
13607	10	116992906	116993458		Best3	ENSMUSG00000020169	bestrophin 3 [Source:MGI Symbol;Acc:MGI:3580298]
13660	10	120895939	120896392		Msrb3	ENSMUSG00000051236	methionine sulfoxide reductase B3 [Source:MGI Symbol;Acc:MGI:2443538]
13691	10	122680401	122680760		Ppm1h	ENSMUSG00000034613	protein phosphatase 1H (PP2C domain containing) [Source:MGI Symbol;Acc:MGI:2442087]
13912	11	5971898	5972606		Camk2b	ENSMUSG00000057897	calcium/calmodulin-dependent protein kinase II, beta [Source:MGI Symbol;Acc:MGI:88257]
13996	11	21996186	21997452		Otx1	ENSMUSG00000005917	orthodenticle homolog 1 (Drosophila) [Source:MGI Symbol;Acc:MGI:97450]
14063	11	32277593	32278153		Hba-x	ENSMUSG00000055609	hemoglobin X, alpha-like embryonic chain in Hba complex [Source:MGI Symbol;Acc:MGI:96019]
14098	11	36008000	36008703		Odz2	ENSMUSG00000049336	odd Oz/ten-m homolog 2 (Drosophila) [Source:MGI Symbol;Acc:MGI:1345184]
14129	11	44740955	44741347		Ebf1	ENSMUSG00000057098	early B cell factor 1 [Source:MGI Symbol;Acc:MGI:95275]
14309	11	58981898	58982265		Trim11	ENSMUSG00000020455	tripartite motif-containing 11 [Source:MGI Symbol;Acc:MGI:2137355]
14311	11	59044718	59045192		Obscn	ENSMUSG00000061462	obscurin, cytoskeletal calmodulin and titin-interacting RhoGEF [Source:MGI Symbol;Acc:MGI:2681862]
14569	11	71429778	71430221		Gm16013	ENSMUSG00000085230	predicted gene 16013 [Source:MGI Symbol;Acc:MGI:3801787]
14668	11	77466835	77468208		Coro6	ENSMUSG00000020836	coronin 6 [Source:MGI Symbol;Acc:MGI:2183448]
14749	11	80603061	80603469		Myo1d	ENSMUSG00000035441	myosin ID [Source:MGI Symbol;Acc:MGI:107728]
14753	11	81572530	81573286		Accn1	ENSMUSG00000020704	amiloride-sensitive cation channel 1, neuronal (degenerin) [Source:MGI Symbol;Acc:MGI:1100867]
14758	11	82444326	82445323		Tmem132e	ENSMUSG00000020701	transmembrane protein 132E [Source:MGI Symbol;Acc:MGI:2685490]
14943	11	95150367	95151214		A730090H04Rik	ENSMUSG00000086552	RIKEN cDNA A730090H04 gene [Source:MGI Symbol;Acc:MGI:2444057]
14964	11	95830111	95831665		Zfp652	ENSMUSG00000075595	zinc finger protein 652 [Source:MGI Symbol;Acc:MGI:2442221]
15121	11	98501243	98501616		Ikzf3	ENSMUSG00000018168	IKAROS family zinc finger 3 [Source:MGI Symbol;Acc:MGI:1342542]
15178	11	100555694	100556215		Ttc25	ENSMUSG00000006784	tetratricopeptide repeat domain 25 [Source:MGI Symbol;Acc:MGI:1921657]
15370	11	105988534	105989120		Ace	ENSMUSG00000020681	angiotensin I converting enzyme (peptidyl-dipeptidase A) 1 [Source:MGI Symbol;Acc:MGI:87874]
15416	11	109439844	109440454		Amz2	ENSMUSG00000020610	archaelysin family metallopeptidase 2 [Source:MGI Symbol;Acc:MGI:104837]
15434	11	112784357	112785612		Sox9	ENSMUSG00000000567	SRY-box containing gene 9 [Source:MGI Symbol;Acc:MGI:98371]
15450	11	114423291	114423957		4932435O22Rik	ENSMUSG00000062391	RIKEN cDNA 4932435O22 gene [Source:MGI Symbol;Acc:MGI:2442791]
15481	11	115319984	115320419		Otop2	ENSMUSG00000050201	otopetrin 2 [Source:MGI Symbol;Acc:MGI:2388365]
15517	11	116004602	116005807		Itgb4	ENSMUSG00000020758	integrin beta 4 [Source:MGI Symbol;Acc:MGI:96613]
15944	12	49394836	49395242		3110039M20Rik	ENSMUSG00000089922	RIKEN cDNA 3110039M20 gene [Source:MGI Symbol;Acc:MGI:1914543]
16000	12	56611481	56612543		Nkx2-9	ENSMUSG00000058669	NK2 transcription factor related, locus 9 (Drosophila) [Source:MGI Symbol;Acc:MGI:1270158]
16042	12	65226725	65227100		Wdr20b	ENSMUSG00000035560	WD repeat domain 20b [Source:MGI Symbol;Acc:MGI:1918198]
16090	12	72236219	72237229		Rtn1	ENSMUSG00000021087	reticulon 1 [Source:MGI Symbol;Acc:MGI:1933947]
16240	12	84649955	84650362		Vrtn	ENSMUSG00000071235	vertebrae development homolog (pig) [Source:MGI Symbol;Acc:MGI:3588197]
16278	12	86469896	86470679		Esrrb	ENSMUSG00000021255	estrogen related receptor, beta [Source:MGI Symbol;Acc:MGI:1346832]
16439	12	108265727	108266121		Ccdc85c	ENSMUSG00000084883	coiled-coil domain containing 85C [Source:MGI Symbol;Acc:MGI:3644008]
16452	12	108826655	108827332		Slc25a29	ENSMUSG00000021265	solute carrier family 25 (mitochondrial carrier, palmitoylcarnitine transporter), member 29 [Source:MGI Symbol;Acc:MGI:2444911]
16766	13	30381042	30381631		Agtr1a	ENSMUSG00000049115	angiotensin II receptor, type 1a [Source:MGI Symbol;Acc:MGI:87964]
17138	13	64248294	64249215		Cdc14b	ENSMUSG00000033102	CDC14 cell division cycle 14 homolog B (S. cerevisiae) [Source:MGI Symbol;Acc:MGI:2441808]
17326	13	95221918	95223618		Pde8b	ENSMUSG00000021684	phosphodiesterase 8B [Source:MGI Symbol;Acc:MGI:2443999]
17329	13	95335993	95336786		Zbed3	ENSMUSG00000041995	zinc finger, BED domain containing 3 [Source:MGI Symbol;Acc:MGI:1919364]
17642	14	31138054	31138467		Nt5dc2	ENSMUSG00000071547	5'-nucleotidase domain containing 2 [Source:MGI Symbol;Acc:MGI:1917271]
17646	14	31269344	31269996		Dnahc1	ENSMUSG00000019027	dynein, axonemal, heavy chain 1 [Source:MGI Symbol;Acc:MGI:107721]
17819	14	54479121	54479994		Rem2	ENSMUSG00000022176	rad and gem related GTP binding protein 2 [Source:MGI Symbol;Acc:MGI:2155260]
18341	15	27476384	27476749		Ank	ENSMUSG00000022265	progressive ankylosis [Source:MGI Symbol;Acc:MGI:3045421]
18530	15	74538194	74538560		Bai1	ENSMUSG00000034730	brain-specific angiogenesis inhibitor 1 [Source:MGI Symbol;Acc:MGI:1933736]
19023	15	98720629	98721005		Ccdc65	ENSMUSG00000003354	coiled-coil domain containing 65 [Source:MGI Symbol;Acc:MGI:2146001]
19115	15	100923447	100923940		Scn8a	ENSMUSG00000023033	sodium channel, voltage-gated, type VIII, alpha [Source:MGI Symbol;Acc:MGI:103169]
19213	15	102995718	102996140		Gm20398	ENSMUSG00000092585	predicted gene 20398 [Source:MGI Symbol;Acc:MGI:5141863]
19224	15	103035456	103036088		Hoxc4	ENSMUSG00000075394	homeobox C4 [Source:MGI Symbol;Acc:MGI:96195]
19668	16	52198160	52198796		Cblb	ENSMUSG00000022637	Casitas B-lineage lymphoma b [Source:MGI Symbol;Acc:MGI:2146430]
20071	17	24504800	24505651		Caskin1	ENSMUSG00000033597	CASK interacting protein 1 [Source:MGI Symbol;Acc:MGI:2442952]
20262	17	29325908	29327558		Pi16	ENSMUSG00000024011	peptidase inhibitor 16 [Source:MGI Symbol;Acc:MGI:1921366]
20410	17	34933909	34935022		Neu1	ENSMUSG00000007038	neuraminidase 1 [Source:MGI Symbol;Acc:MGI:97305]
20619	17	47815634	47816179		Mdfi	ENSMUSG00000032717	MyoD family inhibitor [Source:MGI Symbol;Acc:MGI:107687]
20678	17	55971095	55971541		Shd	ENSMUSG00000039154	src homology 2 domain-containing transforming protein D [Source:MGI Symbol;Acc:MGI:1099461]
20688	17	56123331	56125179		Sema6b	ENSMUSG00000001227	sema domain, transmembrane domain (TM), and cytoplasmic domain, (semaphorin) 6B [Source:MGI Symbol;Acc:MGI:1202889]
20807	17	70662310	70662999		Dlgap1	ENSMUSG00000003279	discs, large (Drosophila) homolog-associated protein 1 [Source:MGI Symbol;Acc:MGI:1346065]
20839	17	74272669	74273068		Memo1	ENSMUSG00000058704	mediator of cell motility 1 [Source:MGI Symbol;Acc:MGI:1924140]
20867	17	79667553	79667914		Fam82a1	ENSMUSG00000036368	family with sequence similarity 82, member A1 [Source:MGI Symbol;Acc:MGI:2147043]
21027	18	7000469	7000848		Mkx	ENSMUSG00000061013	mohawk homeobox [Source:MGI Symbol;Acc:MGI:2687286]
21238	18	37006441	37007372		Pcdhac1	ENSMUSG00000007440	protocadherin alpha subfamily C, 1 [Source:MGI Symbol;Acc:MGI:1891442]
21318	18	38268806	38269228		Pcdh12	ENSMUSG00000024440	protocadherin 12 [Source:MGI Symbol;Acc:MGI:1855700]
21454	18	61505320	61505825		Arhgef37	ENSMUSG00000045094	Rho guanine nucleotide exchange factor (GEF) 37 [Source:MGI Symbol;Acc:MGI:3045339]
21494	18	65083423	65084384		Nedd4l	ENSMUSG00000024589	neural precursor cell expressed, developmentally down-regulated gene 4-like [Source:MGI Symbol;Acc:MGI:1933754]
21586	18	75695217	75695792		Ctif	ENSMUSG00000052928	CBP80/20-dependent translation initiation factor [Source:MGI Symbol;Acc:MGI:2685518]
21775	19	5081626	5083102		Tmem151a	ENSMUSG00000061451	transmembrane protein 151A [Source:MGI Symbol;Acc:MGI:2147713]
21814	19	5695403	5696437		Map3k11	ENSMUSG00000004054	mitogen-activated protein kinase kinase kinase 11 [Source:MGI Symbol;Acc:MGI:1346880]
21859	19	6404575	6405212		Rasgrp2	ENSMUSG00000032946	RAS, guanyl releasing protein 2 [Source:MGI Symbol;Acc:MGI:1333849]
21965	19	10799191	10799613		Cd6	ENSMUSG00000024670	CD6 antigen [Source:MGI Symbol;Acc:MGI:103566]
22138	19	37686265	37687941		Cyp26c1	ENSMUSG00000062432	cytochrome P450, family 26, subfamily c, polypeptide 1 [Source:MGI Symbol;Acc:MGI:2679699]
22172	19	41375813	41376371		Pik3ap1	ENSMUSG00000025017	phosphoinositide-3-kinase adaptor protein 1 [Source:MGI Symbol;Acc:MGI:1933177]
22363	19	47132761	47133241		Calhm2	ENSMUSG00000033033	calcium homeostasis modulator 2 [Source:MGI Symbol;Acc:MGI:1919941]
22421	19	55253915	55254334		Acsl5	ENSMUSG00000024981	acyl-CoA synthetase long-chain family member 5 [Source:MGI Symbol;Acc:MGI:1919129]
22469	19	59451225	59452079		Emx2os	ENSMUSG00000087095	empty spiracles homolog 2 (Drosophila) opposite strand [Source:MGI Symbol;Acc:MGI:3052329]
Inter
Probe	Chromosome	Start	End	Probe Strand	Feature	ID	Description
35	1	11329453	11329866		null
90	1	24595097	24595634		null
446	1	75654469	75654885		null
852	1	152274918	152275344		null
1387	2	24521350	24521874		null
1501	2	28943885	28944371		null
1728	2	40487014	40487424		null
1924	2	75609577	75610182		null
2892	2	169524485	169524941		null
3059	3	8462605	8463180		null
3128	3	28691255	28691621		null
3245	3	51603873	51604287		null
3256	3	52210327	52210764		null
3467	3	88240635	88241975		null
3849	3	118425703	118426470		null
4309	4	44380455	44380864		null
4491	4	80003812	80005157		null
4575	4	99343841	99344316		null
4576	4	99445240	99445893		null
4630	4	106837843	106838352		null
4863	4	124189899	124190269		null
5154	4	134968548	134968903		null
5516	4	152779547	152780054		null
6058	5	73721877	73722282		null
6110	5	79813944	79814438		null
6194	5	99868286	99868830		null
6327	5	110628103	110628556		null
6413	5	114428555	114429032		null
6416	5	114537490	114537873		null
6563	5	119832487	119832874		null
6615	5	121216109	121216529		null
6988	5	139610809	139611253		null
7179	5	149020623	149021049		null
7286	6	23202769	23203129		null
7747	6	86028469	86029549		null
7802	6	89235581	89236174		null
8610	7	19935230	19935774		null
9319	7	67849051	67849614		null
9741	7	121245435	121246346		null
9765	7	125393228	125394129		null
9774	7	126248600	126248973		null
9938	7	136209475	136209974		null
10307	8	27295899	27296333		null
10448	8	57353456	57354323		null
10771	8	84209916	84210710		null
10880	8	88757577	88757961		null
10897	8	91712769	91713225		null
11561	9	22095890	22096401		null
11884	9	56825364	56825866		null
12103	9	72766736	72767220		null
12344	9	106418189	106418715		null
12589	9	120660701	120661113		null
12727	10	19261839	19262243		null
12728	10	19352852	19353430		null
13497	10	93430755	93431288		null
13521	10	95110888	95111538		null
13534	10	96077428	96077779		null
13656	10	120552275	120553486		null
13665	10	121124417	121124812		null
14077	11	33196752	33197237		null
14150	11	48855223	48855881		null
14158	11	49589950	49590564		null
14195	11	51177101	51177524		null
14361	11	60899178	60899536		null
14830	11	85926346	85926749		null
15100	11	98035840	98036554		null
15342	11	104072715	104073407		null
15722	12	3791825	3792295		null
15949	12	51494453	51494990		null
16117	12	73529824	73530187		null
16303	12	87408049	87408410		null
16421	12	106123966	106124662		null
16625	13	9223340	9223857		null
16917	13	48046312	48046708		null
16926	13	48658415	48659169		null
16933	13	48717134	48717566		null
16986	13	53504644	53505243		null
16987	13	53648341	53648769		null
17076	13	57995347	57995718		null
17123	13	62968475	62968852		null
17472	13	113777162	113777660		null
17521	14	11235920	11236320		null
17547	14	18242688	18243056		null
18103	14	75828815	75829253		null
18131	14	79267740	79268095		null
18174	14	103349444	103350386		null
18295	15	8629520	8630006		null
19155	15	102099853	102101202		null
19193	15	102918370	102918721		null
19727	16	77644283	77644852		null
19791	16	91129342	91129936		null
19806	16	91514479	91514900		null
20014	17	22080890	22081696		null
20049	17	23924331	23925208		null
20215	17	28105299	28105919		null
20338	17	32951488	32952105		null
20642	17	48610962	48611916		null
20894	17	83023540	83023927		null
21011	18	3863992	3864457		null
21145	18	32147445	32147885		null
21316	18	38239025	38240075		null
21569	18	74823171	74823610		null
21658	18	80992119	80992561		null
21907	19	8251897	8252804		null
22021	19	21741999	21742576		null
22120	19	36109253	36109713		null
22350	19	46528546	46529124		null
22447	19	57425267	57425649		null
22568	X	13461518	13462204		null

## Sheet: MAO_202
PA
Probe	Chromosome	Start	End	Probe Strand	Feature	ID	Description
1670	2	35224357	35224754		Gm13605	ENSMUSG00000084768	predicted gene 13605 [Source:MGI Symbol;Acc:MGI:3652204]
2496	2	148040700	148041137		null
3116	3	26331194	26332234		A830092H15Rik	ENSMUSG00000074664	RIKEN cDNA A830092H15 gene [Source:MGI Symbol;Acc:MGI:3698881]
3124	3	27938215	27939408		Pld1	ENSMUSG00000027695	phospholipase D1 [Source:MGI Symbol;Acc:MGI:109585]
3287	3	55181809	55182658		Sohlh2	ENSMUSG00000027794	spermatogenesis and oogenesis specific basic helix-loop-helix 2 [Source:MGI Symbol;Acc:MGI:1921684]
4522	4	86930663	86931270		Acer2	ENSMUSG00000038007	alkaline ceramidase 2 [Source:MGI Symbol;Acc:MGI:1920932]
5658	5	21372479	21373205		Ccdc146	ENSMUSG00000064280	coiled-coil domain containing 146 [Source:MGI Symbol;Acc:MGI:1922422]
6551	5	119671636	119672393		Tbx3	ENSMUSG00000018604	T-box 3 [Source:MGI Symbol;Acc:MGI:98495]
6841	5	135349480	135350402		Fkbp6	ENSMUSG00000040013	FK506 binding protein 6 [Source:MGI Symbol;Acc:MGI:2137612]
6842	5	135353215	135354011		Trim50	ENSMUSG00000053388	tripartite motif-containing 50 [Source:MGI Symbol;Acc:MGI:2664992]
8119	6	127015510	127015948		Fgf6	ENSMUSG00000000183	fibroblast growth factor 6 [Source:MGI Symbol;Acc:MGI:95520]
8331	7	4684238	4684653		Hspbp1	ENSMUSG00000063802	HSPA (heat shock 70kDa) binding protein, cytoplasmic cochaperone 1 [Source:MGI Symbol;Acc:MGI:1913495]
8527	7	19092840	19093720		Dmpk	ENSMUSG00000030409	dystrophia myotonica-protein kinase [Source:MGI Symbol;Acc:MGI:94906]
8622	7	24370350	24370701		Kcnn4	ENSMUSG00000054342	potassium intermediate/small conductance calcium-activated channel, subfamily N, member 4 [Source:MGI Symbol;Acc:MGI:1277957]
10102	8	3278876	3279970		Insr	ENSMUSG00000005534	insulin receptor [Source:MGI Symbol;Acc:MGI:96575]
11445	9	14740416	14740860		Piwil4	ENSMUSG00000036912	piwi-like homolog 4 (Drosophila) [Source:MGI Symbol;Acc:MGI:3041167]
11666	9	37539742	37540178		Vsig2	ENSMUSG00000001943	V-set and immunoglobulin domain containing 2 [Source:MGI Symbol;Acc:MGI:1928009]
11672	9	40074766	40075209		Olfr982	ENSMUSG00000049010	olfactory receptor 982 [Source:MGI Symbol;Acc:MGI:3030816]
12092	9	71591957	71592515		Gcom1	ENSMUSG00000092137	GRINL1A complex locus [Source:MGI Symbol;Acc:MGI:5141967]
13852	11	3540418	3540808		Smtn	ENSMUSG00000020439	smoothelin [Source:MGI Symbol;Acc:MGI:1354727]
13863	11	3983313	3984309		Gal3st1	ENSMUSG00000049721	galactose-3-O-sulfotransferase 1 [Source:MGI Symbol;Acc:MGI:1858277]
14145	11	48825955	48827166		Gm12184	ENSMUSG00000078154	predicted gene 12184 [Source:MGI Symbol;Acc:MGI:3652174]
14294	11	58665940	58666404		Olfr179	ENSMUSG00000063549	olfactory receptor 179 [Source:MGI Symbol;Acc:MGI:3030013]
15242	11	101645934	101646368		null
15822	12	19606314	19607199		Gm9257	ENSMUSG00000095254	predicted gene 9257 [Source:MGI Symbol;Acc:MGI:3648973]
16388	12	104474241	104475055		Gm10000	ENSMUSG00000056606	predicted gene 10000 [Source:MGI Symbol;Acc:MGI:3641968]
16864	13	42051130	42053657		Hivep1	ENSMUSG00000021366	human immunodeficiency virus type I enhancer binding protein 1 [Source:MGI Symbol;Acc:MGI:96100]
17443	13	109902334	109903859		Pde4d	ENSMUSG00000021699	phosphodiesterase 4D, cAMP specific [Source:MGI Symbol;Acc:MGI:99555]
17606	14	26579212	26580297		Fam116a	ENSMUSG00000040818	family with sequence similarity 116, member A [Source:MGI Symbol;Acc:MGI:2442980]
17857	14	55575623	55576110		Gm15932	ENSMUSG00000086341	predicted gene 15932 [Source:MGI Symbol;Acc:MGI:3802106]
17991	14	65592792	65593330		Elp3	ENSMUSG00000022031	elongation protein 3 homolog (S. cerevisiae) [Source:MGI Symbol;Acc:MGI:1921445]
18433	15	44457267	44457643		Pkhd1l1	ENSMUSG00000038725	polycystic kidney and hepatic disease 1-like 1 [Source:MGI Symbol;Acc:MGI:2183153]
18762	15	81980361	81980904		1700029P11Rik	ENSMUSG00000061633	RIKEN cDNA 1700029P11 gene [Source:MGI Symbol;Acc:MGI:1913596]
18815	15	84191810	84192765		Samm50	ENSMUSG00000022437	sorting and assembly machinery component 50 homolog (S. cerevisiae) [Source:MGI Symbol;Acc:MGI:1915903]
19140	15	101573563	101573983		Krt75	ENSMUSG00000022986	keratin 75 [Source:MGI Symbol;Acc:MGI:1923500]
20130	17	25823423	25823980		Wdr24	ENSMUSG00000025737	WD repeat domain 24 [Source:MGI Symbol;Acc:MGI:2446285]
20273	17	29716598	29717306		1110021J02Rik	ENSMUSG00000024018	RIKEN cDNA 1110021J02 gene [Source:MGI Symbol;Acc:MGI:1915847]
20673	17	55891775	55892351		Zfp959	ENSMUSG00000003198	zinc finger protein 959 [Source:MGI Symbol;Acc:MGI:2385058]
21389	18	52331286	52331870		Ftmt	ENSMUSG00000024510	ferritin mitochondrial [Source:MGI Symbol;Acc:MGI:1914884]
21421	18	56975002	56975590		C330018D20Rik	ENSMUSG00000024592	RIKEN cDNA C330018D20 gene [Source:MGI Symbol;Acc:MGI:1924672]
21811	19	5663303	5663937		Sipa1	ENSMUSG00000056917	signal-induced proliferation associated gene 1 [Source:MGI Symbol;Acc:MGI:107576]
22068	19	27322905	27324213		Kcnv2	ENSMUSG00000047298	potassium channel, subfamily V, member 2 [Source:MGI Symbol;Acc:MGI:2670981]
22524	X	8096483	8096958		null
22525	X	8132137	8132685		Wdr13	ENSMUSG00000031166	WD repeat domain 13 [Source:MGI Symbol;Acc:MGI:1914661]
22845	X	107402826	107403414		Itm2a	ENSMUSG00000031239	integral membrane protein 2A [Source:MGI Symbol;Acc:MGI:107706]
Intra
Probe	Chromosome	Start	End	Probe Strand	Feature	ID	Description
114	1	34236012	34236893		Dst	ENSMUSG00000026131	dystonin [Source:MGI Symbol;Acc:MGI:104627]
541	1	88286252	88287351		Trpm8	ENSMUSG00000036251	transient receptor potential cation channel, subfamily M, member 8 [Source:MGI Symbol;Acc:MGI:2181435]
1335	2	18040841	18041192		2810030E01Rik	ENSMUSG00000054074	RIKEN cDNA 2810030E01 gene [Source:MGI Symbol;Acc:MGI:1919918]
1385	2	24473868	24474999		Pax8	ENSMUSG00000026976	paired box gene 8 [Source:MGI Symbol;Acc:MGI:97492]
1573	2	31425145	31425497		Hmcn2	ENSMUSG00000055632	hemicentin 2 [Source:MGI Symbol;Acc:MGI:2677838]
1574	2	31459619	31460920		Hmcn2	ENSMUSG00000055632	hemicentin 2 [Source:MGI Symbol;Acc:MGI:2677838]
2095	2	104167872	104168308		D430041D05Rik	ENSMUSG00000068373	RIKEN cDNA D430041D05 gene [Source:MGI Symbol;Acc:MGI:2181743]
2220	2	119332128	119332581		Dll4	ENSMUSG00000027314	delta-like 4 (Drosophila) [Source:MGI Symbol;Acc:MGI:1859388]
2281	2	122348097	122349508		Shf	ENSMUSG00000033256	Src homology 2 domain containing F [Source:MGI Symbol;Acc:MGI:3613669]
2557	2	152633277	152633987		Rem1	ENSMUSG00000000359	rad and gem related GTP binding protein 1 [Source:MGI Symbol;Acc:MGI:1097696]
2608	2	154645557	154646016		Zfp341	ENSMUSG00000059842	zinc finger protein 341 [Source:MGI Symbol;Acc:MGI:2682937]
2938	2	172979667	172980276		Spo11	ENSMUSG00000005883	sporulation protein, meiosis-specific, SPO11 homolog (S. cerevisiae) [Source:MGI Symbol;Acc:MGI:1349669]
3169	3	34453998	34454696		Sox2ot	ENSMUSG00000090828	SOX2 overlapping transcript (non-protein coding) [Source:MGI Symbol;Acc:MGI:2444112]
3277	3	54782427	54782847		Smad9	ENSMUSG00000027796	MAD homolog 9 (Drosophila) [Source:MGI Symbol;Acc:MGI:1859993]
3671	3	96580213	96580625		Gm16253	ENSMUSG00000087610	predicted gene 16253 [Source:MGI Symbol;Acc:MGI:3826531]
3825	3	115712120	115712651		S1pr1	ENSMUSG00000045092	sphingosine-1-phosphate receptor 1 [Source:MGI Symbol;Acc:MGI:1096355]
3830	3	116327089	116327718		Cdc14a	ENSMUSG00000033502	CDC14 cell division cycle 14 homolog A (S. cerevisiae) [Source:MGI Symbol;Acc:MGI:2442676]
4016	3	146284566	146285149		Lpar3	ENSMUSG00000036832	lysophosphatidic acid receptor 3 [Source:MGI Symbol;Acc:MGI:1929469]
4040	3	152105328	152105817		Gipc2	ENSMUSG00000039131	GIPC PDZ domain containing family, member 2 [Source:MGI Symbol;Acc:MGI:1889209]
4466	4	63376938	63377343		Akna	ENSMUSG00000039158	AT-hook transcription factor [Source:MGI Symbol;Acc:MGI:2140340]
4476	4	65613302	65613774		Astn2	ENSMUSG00000028373	astrotactin 2 [Source:MGI Symbol;Acc:MGI:1889277]
5013	4	130007508	130008001		Bai2	ENSMUSG00000028782	brain-specific angiogenesis inhibitor 2 [Source:MGI Symbol;Acc:MGI:2451244]
5014	4	130036753	130037339		Gm12963	ENSMUSG00000085517	predicted gene 12963 [Source:MGI Symbol;Acc:MGI:3651569]
5038	4	131819296	131819814		Ptpru	ENSMUSG00000028909	protein tyrosine phosphatase, receptor type, U [Source:MGI Symbol;Acc:MGI:1321151]
5056	4	132344744	132345984		Rcc1	ENSMUSG00000028896	regulator of chromosome condensation 1 [Source:MGI Symbol;Acc:MGI:1913989]
5203	4	136249134	136249600		Tcea3	ENSMUSG00000001604	transcription elongation factor A (SII), 3 [Source:MGI Symbol;Acc:MGI:1196908]
5214	4	136770772	136771759		Ephb2	ENSMUSG00000028664	Eph receptor B2 [Source:MGI Symbol;Acc:MGI:99611]
5423	4	149480117	149480646		Nmnat1	ENSMUSG00000028992	nicotinamide nucleotide adenylyltransferase 1 [Source:MGI Symbol;Acc:MGI:1913704]
5491	4	152138216	152139318		Espn	ENSMUSG00000028943	espin [Source:MGI Symbol;Acc:MGI:1861630]
5634	5	8912650	8913210		Abcb4	ENSMUSG00000042476	ATP-binding cassette, sub-family B (MDR/TAP), member 4 [Source:MGI Symbol;Acc:MGI:97569]
5732	5	26904568	26905137		Dpp6	ENSMUSG00000061576	dipeptidylpeptidase 6 [Source:MGI Symbol;Acc:MGI:94921]
5990	5	65379337	65380077		Klb	ENSMUSG00000029195	klotho beta [Source:MGI Symbol;Acc:MGI:1932466]
7823	6	91233041	91233638		Fbln2	ENSMUSG00000064080	fibulin 2 [Source:MGI Symbol;Acc:MGI:95488]
7956	6	114874983	114875408		Vgll4	ENSMUSG00000030315	vestigial like 4 (Drosophila) [Source:MGI Symbol;Acc:MGI:2652840]
8101	6	125603217	125603740		Vwf	ENSMUSG00000001930	Von Willebrand factor homolog [Source:MGI Symbol;Acc:MGI:98941]
8296	7	3336463	3336873		Cacng7	ENSMUSG00000069806	calcium channel, voltage-dependent, gamma subunit 7 [Source:MGI Symbol;Acc:MGI:1932374]
8303	7	3611035	3611397		Oscar	ENSMUSG00000054594	osteoclast associated receptor [Source:MGI Symbol;Acc:MGI:2179720]
8423	7	13042942	13044796		Mzf1	ENSMUSG00000030380	myeloid zinc finger 1 [Source:MGI Symbol;Acc:MGI:107457]
8432	7	15957360	15958037		Ehd2	ENSMUSG00000074364	EH-domain containing 2 [Source:MGI Symbol;Acc:MGI:2154274]
8534	7	19159358	19159908		Gipr	ENSMUSG00000030406	gastric inhibitory polypeptide receptor [Source:MGI Symbol;Acc:MGI:1352753]
8535	7	19160222	19160640		Gipr	ENSMUSG00000030406	gastric inhibitory polypeptide receptor [Source:MGI Symbol;Acc:MGI:1352753]
8553	7	19304593	19305467		Fosb	ENSMUSG00000003545	FBJ osteosarcoma oncogene B [Source:MGI Symbol;Acc:MGI:95575]
9602	7	102000991	102001394		Numa1	ENSMUSG00000066306	nuclear mitotic apparatus protein 1 [Source:MGI Symbol;Acc:MGI:2443665]
10020	7	141361388	141361975		Eps8l2	ENSMUSG00000025504	EPS8-like 2 [Source:MGI Symbol;Acc:MGI:2138828]
10030	7	141464388	141465461		Efcab4a	ENSMUSG00000048200	EF-hand calcium binding domain 4A [Source:MGI Symbol;Acc:MGI:2446129]
10182	8	12428294	12428656		Gm5607	ENSMUSG00000047935	predicted gene 5607 [Source:MGI Symbol;Acc:MGI:3645522]
10258	8	24180697	24181064		A730045E13Rik	ENSMUSG00000053979	RIKEN cDNA A730045E13 gene [Source:MGI Symbol;Acc:MGI:2685430]
10488	8	68461016	68461546		Csgalnact1	ENSMUSG00000036356	chondroitin sulfate N-acetylgalactosaminyltransferase 1 [Source:MGI Symbol;Acc:MGI:2442354]
10585	8	70774539	70774908		Pik3r2	ENSMUSG00000031834	phosphatidylinositol 3-kinase, regulatory subunit, polypeptide 2 (p85 beta) [Source:MGI Symbol;Acc:MGI:1098772]
10738	8	83697746	83698163		Pkn1	ENSMUSG00000057672	protein kinase N1 [Source:MGI Symbol;Acc:MGI:108022]
11184	8	117436472	117436990		4933407C03Rik	ENSMUSG00000034390	RIKEN cDNA 4933407C03 gene [Source:MGI Symbol;Acc:MGI:1921690]
11189	8	117663436	117663837		Sdr42e1	ENSMUSG00000034308	short chain dehydrogenase/reductase family 42E, member 1 [Source:MGI Symbol;Acc:MGI:1921282]
11377	8	125934776	125935326		BC021891	ENSMUSG00000031853	cDNA sequence BC021891 [Source:MGI Symbol;Acc:MGI:2385307]
11703	9	42347843	42348525		Tecta	ENSMUSG00000037705	tectorin alpha [Source:MGI Symbol;Acc:MGI:109575]
11729	9	44263813	44264341		Nlrx1	ENSMUSG00000032109	NLR family member X1 [Source:MGI Symbol;Acc:MGI:2429611]
12284	9	99730425	99730904		Gm16004	ENSMUSG00000089655	predicted gene 16004 [Source:MGI Symbol;Acc:MGI:3801846]
12340	9	106225550	106226762		Tlr9	ENSMUSG00000045322	toll-like receptor 9 [Source:MGI Symbol;Acc:MGI:1932389]
12958	10	59435753	59436220		Oit3	ENSMUSG00000009654	oncoprotein induced transcript 3 [Source:MGI Symbol;Acc:MGI:1201782]
12986	10	60826290	60827339		Unc5b	ENSMUSG00000020099	unc-5 homolog B (C. elegans) [Source:MGI Symbol;Acc:MGI:894703]
13109	10	75333212	75333785		Adora2a	ENSMUSG00000020178	adenosine A2a receptor [Source:MGI Symbol;Acc:MGI:99402]
13139	10	76723242	76723726		Col6a1	ENSMUSG00000001119	collagen, type VI, alpha 1 [Source:MGI Symbol;Acc:MGI:88459]
13522	10	95251714	95252268		Cradd	ENSMUSG00000045867	CASP2 and RIPK1 domain containing adaptor with death domain [Source:MGI Symbol;Acc:MGI:1336168]
13548	10	100612720	100613101		1700017N19Rik	ENSMUSG00000056912	RIKEN cDNA 1700017N19 gene [Source:MGI Symbol;Acc:MGI:1913855]
14073	11	33122553	33123494		Fgf18	ENSMUSG00000057967	fibroblast growth factor 18 [Source:MGI Symbol;Acc:MGI:1277980]
14307	11	58963541	58963999		Trim17	ENSMUSG00000036964	tripartite motif-containing 17 [Source:MGI Symbol;Acc:MGI:1861440]
14350	11	60478535	60479193		Myo15	ENSMUSG00000042678	myosin XV [Source:MGI Symbol;Acc:MGI:1261811]
14878	11	88348712	88349075		Msi2	ENSMUSG00000069769	Musashi homolog 2 (Drosophila) [Source:MGI Symbol;Acc:MGI:1923876]
15160	11	99430672	99431051		Krt20	ENSMUSG00000035775	keratin 20 [Source:MGI Symbol;Acc:MGI:1914059]
15411	11	109288166	109289191		Rgs9	ENSMUSG00000020599	regulator of G-protein signaling 9 [Source:MGI Symbol;Acc:MGI:1338824]
15878	12	29534649	29535237		Myt1l	ENSMUSG00000061911	myelin transcription factor 1-like [Source:MGI Symbol;Acc:MGI:1100511]
16062	12	69757718	69758262		Cdkl1	ENSMUSG00000020990	cyclin-dependent kinase-like 1 (CDC2-related kinase) [Source:MGI Symbol;Acc:MGI:1918341]
16091	12	72303676	72304332		Rtn1	ENSMUSG00000021087	reticulon 1 [Source:MGI Symbol;Acc:MGI:1933947]
16456	12	108994528	108995045		Wdr25	ENSMUSG00000040877	WD repeat domain 25 [Source:MGI Symbol;Acc:MGI:3045255]
16619	13	8031344	8031718		Gm9742	ENSMUSG00000091053	predicted gene 9742 [Source:MGI Symbol;Acc:MGI:3780137]
16814	13	36988811	36989181		F13a1	ENSMUSG00000039109	coagulation factor XIII, A1 subunit [Source:MGI Symbol;Acc:MGI:1921395]
16956	13	51419294	51419681		S1pr3	ENSMUSG00000067586	sphingosine-1-phosphate receptor 3 [Source:MGI Symbol;Acc:MGI:1339365]
17681	14	33954575	33954972		Rbp3	ENSMUSG00000041534	retinol binding protein 3, interstitial [Source:MGI Symbol;Acc:MGI:97878]
17840	14	54979185	54979556		Myh7	ENSMUSG00000053093	myosin, heavy polypeptide 7, cardiac muscle, beta [Source:MGI Symbol;Acc:MGI:2155600]
17974	14	63783497	63783933		Xkr6	ENSMUSG00000035067	X Kell blood group precursor related family member 6 homolog [Source:MGI Symbol;Acc:MGI:2447765]
17992	14	65730442	65731317		Scara5	ENSMUSG00000022032	scavenger receptor class A, member 5 (putative) [Source:MGI Symbol;Acc:MGI:1918395]
18333	15	25897621	25898082		Fam134b	ENSMUSG00000022270	family with sequence similarity 134, member B [Source:MGI Symbol;Acc:MGI:1913520]
18354	15	31296963	31298118		Ankrd33b	ENSMUSG00000022237	ankyrin repeat domain 33B [Source:MGI Symbol;Acc:MGI:1917904]
18768	15	82170997	82171444		Srebf2	ENSMUSG00000022463	sterol regulatory element binding factor 2 [Source:MGI Symbol;Acc:MGI:107585]
18923	15	91284509	91285176		Slc2a13	ENSMUSG00000036298	solute carrier family 2 (facilitated glucose transporter), member 13 [Source:MGI Symbol;Acc:MGI:2146030]
18932	15	92769457	92770261		Pdzrn4	ENSMUSG00000036218	PDZ domain containing RING finger 4 [Source:MGI Symbol;Acc:MGI:3056996]
19585	16	35981506	35981861		Gm15564	ENSMUSG00000086324	predicted gene 15564 [Source:MGI Symbol;Acc:MGI:3783013]
19630	16	43618278	43618836		Zbtb20	ENSMUSG00000022708	zinc finger and BTB domain containing 20 [Source:MGI Symbol;Acc:MGI:1929213]
19638	16	44299448	44299904		Sidt1	ENSMUSG00000022696	SID1 transmembrane family, member 1 [Source:MGI Symbol;Acc:MGI:2443155]
19844	16	93934109	93934581		Cldn14	ENSMUSG00000047109	claudin 14 [Source:MGI Symbol;Acc:MGI:1860425]
19916	17	5949196	5949845		Synj2	ENSMUSG00000023805	synaptojanin 2 [Source:MGI Symbol;Acc:MGI:1201671]
20026	17	23630252	23630626		Mmp25	ENSMUSG00000023903	matrix metallopeptidase 25 [Source:MGI Symbol;Acc:MGI:2443938]
20029	17	23665270	23665667		Ccdc64b	ENSMUSG00000043782	coiled-coil domain containing 64B [Source:MGI Symbol;Acc:MGI:2388267]
20182	17	27119122	27119514		Itpr3	ENSMUSG00000042644	inositol 1,4,5-triphosphate receptor 3 [Source:MGI Symbol;Acc:MGI:96624]
20497	17	36988377	36989027		H2-M5	ENSMUSG00000024459	histocompatibility 2, M region locus 5 [Source:MGI Symbol;Acc:MGI:95917]
20886	17	80553547	80554191		Cdkl4	ENSMUSG00000033966	cyclin-dependent kinase-like 4 [Source:MGI Symbol;Acc:MGI:3587025]
21254	18	37402276	37403202		Pcdhb9	ENSMUSG00000051242	protocadherin beta 9 [Source:MGI Symbol;Acc:MGI:2136744]
21265	18	37499075	37499454		Pcdhb19	ENSMUSG00000043313	protocadherin beta 19 [Source:MGI Symbol;Acc:MGI:2136757]
21593	18	76145506	76146669		Zbtb7c	ENSMUSG00000044646	zinc finger and BTB domain containing 7C [Source:MGI Symbol;Acc:MGI:2443302]
21618	18	77458803	77459210		Rnf165	ENSMUSG00000025427	ring finger protein 165 [Source:MGI Symbol;Acc:MGI:2444521]
22306	19	45475909	45476368		Btrc	ENSMUSG00000025217	beta-transducin repeat containing protein [Source:MGI Symbol;Acc:MGI:1338871]
Inter
Probe	Chromosome	Start	End	Probe Strand	Feature	ID	Description
19	1	6440758	6441984		null
479	1	83004430	83004826		null
626	1	105764094	105764550		null
641	1	112416323	112417205		null
694	1	128472392	128472768		null
815	1	136781609	136782131		null
1081	1	177498985	177499470		null
1360	2	19694268	19694668		null
3076	3	9629857	9630208		null
3079	3	9974161	9974678		null
3655	3	96343400	96343880		null
3960	3	135725840	135726337		null
4085	4	3090017	3091220		null
4352	4	46374824	46375300		null
4788	4	119105653	119106143		null
4806	4	120148243	120149256		null
5007	4	129898826	129899185		null
5369	4	145837081	145837440		null
5373	4	147187408	147187941		null
5601	4	156214176	156214656		null
5703	5	24530035	24530672		null
6307	5	109552952	109553321		null
6890	5	136739261	136739650		null
6902	5	137028543	137029239		null
6905	5	137103070	137103616		null
7598	6	67113798	67114324		null
8944	7	34819696	34820277		null
9283	7	64065549	64065944		null
9343	7	70625291	70625760		null
9617	7	105229870	105230287		null
11083	8	108175170	108175532		null
11960	9	61056473	61056914		null
11967	9	61626314	61626728		null
12770	10	22954145	22954513		null
12968	10	59942269	59942785		null
13616	10	117229830	117230286		null
14570	11	71439891	71440362		null
15248	11	101869922	101870534		null
15987	12	55916681	55917484		null
15993	12	56464193	56464675		null
16715	13	23445452	23446242		null
16890	13	45059183	45059543		null
17332	13	95468476	95469030		null
17477	13	114443783	114444267		null
17594	14	24358242	24358615		null
18126	14	78460914	78461290		null
18868	15	88658346	88658748		null
19375	16	17733919	17734541		null
19892	17	3082657	3083121		null
19924	17	6861473	6862098		null
19958	17	10389345	10389962		null
20528	17	45163431	45164088		null
20921	17	84852472	84853045		null
21212	18	36319569	36321104		null
21594	18	76160722	76161532		null
21678	18	83859173	83859552		null
22163	19	40748499	40748926		null

## Sheet: LiCI_MAO_172
PA
Probe	Chromosome	Start	End	Probe Strand	Feature	ID	Description
344	1	69826702	69827418		Spag16	ENSMUSG00000053153	sperm associated antigen 16 [Source:MGI Symbol;Acc:MGI:1913972]
561	1	90203758	90204232		Cxcr7	ENSMUSG00000044337	chemokine (C-X-C motif) receptor 7 [Source:MGI Symbol;Acc:MGI:109562]
1034	1	172126626	172127096		Pex19	ENSMUSG00000003464	peroxisomal biogenesis factor 19 [Source:MGI Symbol;Acc:MGI:1334458]
1894	2	74673719	74674311		null
2572	2	152932319	152933153		Foxs1	ENSMUSG00000074676	forkhead box S1 [Source:MGI Symbol;Acc:MGI:95546]
2907	2	170356105	170356495		Bcas1	ENSMUSG00000013523	breast carcinoma amplified sequence 1 [Source:MGI Symbol;Acc:MGI:1924210]
4084	3	159839524	159839960		Wls	ENSMUSG00000028173	wntless homolog (Drosophila) [Source:MGI Symbol;Acc:MGI:1915401]
5168	4	135397637	135398599		A330049M08Rik	ENSMUSG00000043924	RIKEN cDNA A330049M08 gene [Source:MGI Symbol;Acc:MGI:2444888]
6171	5	96793258	96793791		Anxa3	ENSMUSG00000029484	annexin A3 [Source:MGI Symbol;Acc:MGI:1201378]
7274	6	18108733	18109364		Asz1	ENSMUSG00000010796	ankyrin repeat, SAM and basic leucine zipper domain containing 1 [Source:MGI Symbol;Acc:MGI:1921318]
7504	6	52165548	52166145		Gm20653	ENSMUSG00000093412	predicted gene 20653 [Source:MGI Symbol;Acc:MGI:5313100]
8810	7	28825031	28825593		Ech1	ENSMUSG00000053898	enoyl coenzyme A hydratase 1, peroxisomal [Source:MGI Symbol;Acc:MGI:1858208]
8836	7	29213652	29214058		Catsperg1	ENSMUSG00000049676	cation channel, sperm-associated, gamma 1 [Source:MGI Symbol;Acc:MGI:2443617]
9011	7	41633286	41633883		Zfp788	ENSMUSG00000074165	zinc finger protein 788 [Source:MGI Symbol;Acc:MGI:1914857]
9981	7	140101990	140102580		1810014F10Rik	ENSMUSG00000025466	RIKEN cDNA 1810014F10 gene [Source:MGI Symbol;Acc:MGI:1916314]
10843	8	85119251	85119851		Zfp791	ENSMUSG00000074194	zinc finger protein 791 [Source:MGI Symbol;Acc:MGI:3648473]
11817	9	50751253	50751773		Hspb2	ENSMUSG00000038086	heat shock protein 2 [Source:MGI Symbol;Acc:MGI:1916503]
11844	9	53884292	53884695		Gm16380	ENSMUSG00000059830	predicted pseudogene 16380 [Source:MGI Symbol;Acc:MGI:3643564]
12945	10	58224895	58225531		AW822073	ENSMUSG00000058537	expressed sequence AW822073 [Source:MGI Symbol;Acc:MGI:3034577]
13382	10	81498420	81499726		S1pr4	ENSMUSG00000044199	sphingosine-1-phosphate receptor 4 [Source:MGI Symbol;Acc:MGI:1333809]
13416	10	82954160	82954848		Gm4799	ENSMUSG00000071151	predicted gene 4799 [Source:MGI Symbol;Acc:MGI:3648850]
14744	11	80377476	80378226		5730455P16Rik	ENSMUSG00000057181	RIKEN cDNA 5730455P16 gene [Source:MGI Symbol;Acc:MGI:1917841]
15161	11	99437611	99438101		Krt20	ENSMUSG00000035775	keratin 20 [Source:MGI Symbol;Acc:MGI:1914059]
15730	12	3954542	3955064		Pomc	ENSMUSG00000020660	pro-opiomelanocortin-alpha [Source:MGI Symbol;Acc:MGI:97742]
15745	12	4843770	4844147		BC068281	ENSMUSG00000051721	cDNA sequence BC068281 [Source:MGI Symbol;Acc:MGI:3040699]
16561	12	113073963	113075119		Pacs2	ENSMUSG00000021143	phosphofurin acidic cluster sorting protein 2 [Source:MGI Symbol;Acc:MGI:1924399]
16678	13	21362644	21363143		Zscan12	ENSMUSG00000036721	zinc finger and SCAN domain containing 12 [Source:MGI Symbol;Acc:MGI:1099444]
17672	14	33213785	33214244		Arhgap22	ENSMUSG00000063506	Rho GTPase activating protein 22 [Source:MGI Symbol;Acc:MGI:2443418]
17849	14	55105832	55106493		Ap1g2	ENSMUSG00000040701	adaptor protein complex AP-1, gamma 2 subunit [Source:MGI Symbol;Acc:MGI:1328307]
18446	15	52478125	52478488		Gm10020	ENSMUSG00000057262	predicted pseudogene 10020 [Source:MGI Symbol;Acc:MGI:3642192]
18451	15	54745741	54746519		Nov	ENSMUSG00000037362	nephroblastoma overexpressed gene [Source:MGI Symbol;Acc:MGI:109185]
18964	15	96766701	96767228		AC109201.1	ENSMUSG00000095638	No description
19220	15	103014056	103014689		Gm20398	ENSMUSG00000092585	predicted gene 20398 [Source:MGI Symbol;Acc:MGI:5141863]
21413	18	56431853	56432672		Gramd3	ENSMUSG00000001700	GRAM domain containing 3 [Source:MGI Symbol;Acc:MGI:1914815]
22777	X	95956485	95957207		Las1l	ENSMUSG00000057421	LAS1-like (S. cerevisiae) [Source:MGI Symbol;Acc:MGI:1923380]
Intra
Probe	Chromosome	Start	End	Probe Strand	Feature	ID	Description
1344	2	18680921	18681442		Bmi1	ENSMUSG00000026739	Bmi1 polycomb ring finger oncogene [Source:MGI Symbol;Acc:MGI:88174]
1672	2	35282160	35282716		Gsn	ENSMUSG00000026879	gelsolin [Source:MGI Symbol;Acc:MGI:95851]
2041	2	92973148	92974256		Prdm11	ENSMUSG00000075028	PR domain containing 11 [Source:MGI Symbol;Acc:MGI:2685553]
2579	2	153070670	153071225		BC020535	ENSMUSG00000027474	cDNA sequence BC020535 [Source:MGI Symbol;Acc:MGI:2385159]
3380	3	79885957	79886791		Fam198b	ENSMUSG00000027955	family with sequence similarity 198, member B [Source:MGI Symbol;Acc:MGI:1915909]
3386	3	82046402	82046823		Gucy1b3	ENSMUSG00000028005	guanylate cyclase 1, soluble, beta 3 [Source:MGI Symbol;Acc:MGI:1860604]
3475	3	88365613	88366478		Paqr6	ENSMUSG00000041423	progestin and adipoQ receptor family member VI [Source:MGI Symbol;Acc:MGI:1916207]
5178	4	135798213	135798707		Myom3	ENSMUSG00000037139	myomesin family, member 3 [Source:MGI Symbol;Acc:MGI:2685280]
5223	4	137296269	137296698		Wnt4	ENSMUSG00000036856	wingless-related MMTV integration site 4 [Source:MGI Symbol;Acc:MGI:98957]
5235	4	137729054	137729598		Rap1gap	ENSMUSG00000041351	Rap1 GTPase-activating protein [Source:MGI Symbol;Acc:MGI:109338]
5662	5	21675225	21676188		Napepld	ENSMUSG00000044968	N-acyl phosphatidylethanolamine phospholipase D [Source:MGI Symbol;Acc:MGI:2140885]
6368	5	112692526	112692880		Myo18b	ENSMUSG00000072720	myosin XVIIIb [Source:MGI Symbol;Acc:MGI:1921626]
6466	5	115479999	115480627		Sirt4	ENSMUSG00000029524	sirtuin 4 (silent mating type information regulation 2 homolog) 4 (S. cerevisiae) [Source:MGI Symbol;Acc:MGI:1922637]
6763	5	129111433	129111814		Gpr133	ENSMUSG00000044017	G protein-coupled receptor 133 [Source:MGI Symbol;Acc:MGI:3041203]
6930	5	137586734	137587180		Tfr2	ENSMUSG00000029716	transferrin receptor 2 [Source:MGI Symbol;Acc:MGI:1354956]
7032	5	142096543	142097010		Sdk1	ENSMUSG00000039683	sidekick homolog 1 (chicken) [Source:MGI Symbol;Acc:MGI:2444413]
7164	5	148303337	148303727		Mtus2	ENSMUSG00000029651	microtubule associated tumor suppressor candidate 2 [Source:MGI Symbol;Acc:MGI:1915388]
7193	5	150022441	150022993		Rxfp2	ENSMUSG00000053368	relaxin/insulin-like family peptide receptor 2 [Source:MGI Symbol;Acc:MGI:2153463]
7385	6	35270223	35270631		Slc13a4	ENSMUSG00000029843	solute carrier family 13 (sodium/sulfate symporters), member 4 [Source:MGI Symbol;Acc:MGI:2442367]
7557	6	54943118	54943493		Nod1	ENSMUSG00000038058	nucleotide-binding oligomerization domain containing 1 [Source:MGI Symbol;Acc:MGI:1341839]
7911	6	112472097	112472538		Cav3	ENSMUSG00000062694	caveolin 3 [Source:MGI Symbol;Acc:MGI:107570]
8177	6	135078692	135079457		Gprc5a	ENSMUSG00000046733	G protein-coupled receptor, family C, group 5, member A [Source:MGI Symbol;Acc:MGI:1891250]
8201	6	137056057	137056619		Rerg	ENSMUSG00000030222	RAS-like, estrogen-regulated, growth-inhibitor [Source:MGI Symbol;Acc:MGI:2665139]
8449	7	16217898	16218538		Dhx34	ENSMUSG00000006019	DEAH (Asp-Glu-Ala-His) box polypeptide 34 [Source:MGI Symbol;Acc:MGI:1918973]
8452	7	16247970	16249070		C5ar1	ENSMUSG00000049130	complement component 5a receptor 1 [Source:MGI Symbol;Acc:MGI:88232]
8721	7	27305303	27305669		Ltbp4	ENSMUSG00000040488	latent transforming growth factor beta binding protein 4 [Source:MGI Symbol;Acc:MGI:1321395]
8820	7	29052509	29053361		Ryr1	ENSMUSG00000030592	ryanodine receptor 1, skeletal muscle [Source:MGI Symbol;Acc:MGI:99659]
9569	7	100479469	100480413		Ucp3	ENSMUSG00000032942	uncoupling protein 3 (mitochondrial, proton carrier) [Source:MGI Symbol;Acc:MGI:1099787]
10001	7	141079854	141080224		Pkp3	ENSMUSG00000054065	plakophilin 3 [Source:MGI Symbol;Acc:MGI:1891830]
10063	7	143329472	143329887		Kcnq1	ENSMUSG00000009545	potassium voltage-gated channel, subfamily Q, member 1 [Source:MGI Symbol;Acc:MGI:108083]
10814	8	84904610	84905109		Klf1	ENSMUSG00000054191	Kruppel-like factor 1 (erythroid) [Source:MGI Symbol;Acc:MGI:1342771]
10956	8	95327954	95328923		Zfp319	ENSMUSG00000046556	zinc finger protein 319 [Source:MGI Symbol;Acc:MGI:1890618]
11225	8	120276305	120277196		Gm20388	ENSMUSG00000092329	predicted gene 20388 [Source:MGI Symbol;Acc:MGI:5141853]
11510	9	21183886	21184610		Pde4a	ENSMUSG00000032177	phosphodiesterase 4A, cAMP specific [Source:MGI Symbol;Acc:MGI:99558]
12189	9	86755891	86756538		Prss35	ENSMUSG00000033491	protease, serine, 35 [Source:MGI Symbol;Acc:MGI:2444800]
12747	10	21382099	21382454		Aldh8a1	ENSMUSG00000037542	aldehyde dehydrogenase 8 family, member A1 [Source:MGI Symbol;Acc:MGI:2653900]
12944	10	58224298	58224796		AW822073	ENSMUSG00000058537	expressed sequence AW822073 [Source:MGI Symbol;Acc:MGI:3034577]
13045	10	63886689	63887109		Ctnna3	ENSMUSG00000060843	catenin (cadherin associated protein), alpha 3 [Source:MGI Symbol;Acc:MGI:2661445]
13070	10	68448013	68448480		1700040L02Rik	ENSMUSG00000019945	RIKEN cDNA 1700040L02 gene [Source:MGI Symbol;Acc:MGI:1920537]
13087	10	70520322	70521100		Fam13c	ENSMUSG00000043259	family with sequence similarity 13, member C [Source:MGI Symbol;Acc:MGI:1918971]
13277	10	80513790	80514300		Onecut3	ENSMUSG00000045518	one cut domain, family member 3 [Source:MGI Symbol;Acc:MGI:1891409]
13779	10	128283205	128283787		Stat2	ENSMUSG00000040033	signal transducer and activator of transcription 2 [Source:MGI Symbol;Acc:MGI:103039]
14416	11	65187319	65187765		Myocd	ENSMUSG00000020542	myocardin [Source:MGI Symbol;Acc:MGI:2137495]
14451	11	68988177	68988747		Pfas	ENSMUSG00000020899	phosphoribosylformylglycinamidine synthase (FGAR amidotransferase) [Source:MGI Symbol;Acc:MGI:2684864]
14548	11	70465656	70466267		Zmynd15	ENSMUSG00000040829	zinc finger, MYND-type containing 15 [Source:MGI Symbol;Acc:MGI:3603821]
14873	11	88187570	88188252		Cuedc1	ENSMUSG00000018378	CUE domain containing 1 [Source:MGI Symbol;Acc:MGI:2144281]
14999	11	96289276	96289722		Hoxb7	ENSMUSG00000038721	homeobox B7 [Source:MGI Symbol;Acc:MGI:96188]
15003	11	96300447	96301234		0610040B09Rik	ENSMUSG00000085645	RIKEN cDNA 0610040B09 gene [Source:MGI Symbol;Acc:MGI:1922645]
15163	11	99985076	99985631		Gm11570	ENSMUSG00000078253	predicted gene 11570 [Source:MGI Symbol;Acc:MGI:3650326]
15600	11	118692928	118693441		Rbfox3	ENSMUSG00000025576	RNA binding protein, fox-1 homolog (C. elegans) 3 [Source:MGI Symbol;Acc:MGI:106368]
15771	12	10374759	10375145		Nt5c1b	ENSMUSG00000020622	5'-nucleotidase, cytosolic IB [Source:MGI Symbol;Acc:MGI:1918131]
16997	13	54378639	54379355		Cplx2	ENSMUSG00000025867	complexin 2 [Source:MGI Symbol;Acc:MGI:104726]
17071	13	56887185	56888035		Trpc7	ENSMUSG00000021541	transient receptor potential cation channel, subfamily C, member 7 [Source:MGI Symbol;Acc:MGI:1349470]
17248	13	78201529	78202340		A830082K12Rik	ENSMUSG00000087143	RIKEN cDNA A830082K12 gene [Source:MGI Symbol;Acc:MGI:2443527]
17356	13	98171201	98171665		Rgnef	ENSMUSG00000021662	Rho-guanine nucleotide exchange factor [Source:MGI Symbol;Acc:MGI:1346016]
17622	14	28518027	28518716		Wnt5a	ENSMUSG00000021994	wingless-related MMTV integration site 5A [Source:MGI Symbol;Acc:MGI:98958]
17781	14	51434603	51435725		Gm7247	ENSMUSG00000068399	predicted gene 7247 [Source:MGI Symbol;Acc:MGI:3643454]
18057	14	70536218	70536921		Lgi3	ENSMUSG00000033595	leucine-rich repeat LGI family, member 3 [Source:MGI Symbol;Acc:MGI:2182619]
18120	14	77174459	77174863		Enox1	ENSMUSG00000022012	ecto-NOX disulfide-thiol exchanger 1 [Source:MGI Symbol;Acc:MGI:2444896]
18160	14	99312981	99313503		Klf5	ENSMUSG00000005148	Kruppel-like factor 5 [Source:MGI Symbol;Acc:MGI:1338056]
18224	14	119013018	119013420		Uggt2	ENSMUSG00000042104	UDP-glucose glycoprotein glucosyltransferase 2 [Source:MGI Symbol;Acc:MGI:1913685]
19176	15	102452078	102452575		Amhr2	ENSMUSG00000023047	anti-Mullerian hormone type 2 receptor [Source:MGI Symbol;Acc:MGI:105062]
19442	16	21210877	21211510		Ephb3	ENSMUSG00000005958	Eph receptor B3 [Source:MGI Symbol;Acc:MGI:104770]
20108	17	25248228	25248663		Baiap3	ENSMUSG00000047507	BAI1-associated protein 3 [Source:MGI Symbol;Acc:MGI:2685783]
20279	17	29852291	29852911		Mdga1	ENSMUSG00000043557	MAM domain containing glycosylphosphatidylinositol anchor 1 [Source:MGI Symbol;Acc:MGI:1922012]
20516	17	43454864	43455269		Gpr116	ENSMUSG00000056492	G protein-coupled receptor 116 [Source:MGI Symbol;Acc:MGI:2182928]
20942	17	85630408	85630781		Six3	ENSMUSG00000038805	sine oculis-related homeobox 3 homolog (Drosophila) [Source:MGI Symbol;Acc:MGI:102764]
20997	17	90567656	90568007		Nrxn1	ENSMUSG00000024109	neurexin I [Source:MGI Symbol;Acc:MGI:1096391]
21247	18	37296355	37297120		Pcdhb2	ENSMUSG00000051599	protocadherin beta 2 [Source:MGI Symbol;Acc:MGI:2136735]
21253	18	37356643	37357082		Pcdhb8	ENSMUSG00000045876	protocadherin beta 8 [Source:MGI Symbol;Acc:MGI:2136742]
21260	18	37475070	37475718		Pcdhb15	ENSMUSG00000047033	protocadherin beta 15 [Source:MGI Symbol;Acc:MGI:2136750]
21467	18	61799503	61800108		Ablim3	ENSMUSG00000032735	actin binding LIM protein family, member 3 [Source:MGI Symbol;Acc:MGI:2442582]
21646	18	80337605	80338076		Kcng2	ENSMUSG00000059852	potassium voltage-gated channel, subfamily G, member 2 [Source:MGI Symbol;Acc:MGI:3694646]
22319	19	45796828	45797247		Kcnip2	ENSMUSG00000025221	Kv channel-interacting protein 2 [Source:MGI Symbol;Acc:MGI:2135916]
22677	X	60546998	60548656		Atp11c	ENSMUSG00000062949	ATPase, class VI, type 11C [Source:MGI Symbol;Acc:MGI:1859661]
Inter
Probe	Chromosome	Start	End	Probe Strand	Feature	ID	Description
209	1	42780400	42780767		null
221	1	43897963	43898423		null
555	1	89939548	89939995		null
816	1	136788988	136789782		null
2132	2	107010789	107011156		null
2358	2	130101300	130101721		null
2918	2	172100541	172100925		null
3054	3	6136891	6137735		null
3117	3	26333072	26334092		null
3200	3	37605740	37606175		null
3305	3	58666318	58666738		null
3321	3	63905219	63905657		null
3365	3	73047569	73047985		null
3923	3	130172692	130173102		null
4033	3	149369292	149369828		null
4072	3	154647062	154647494		null
4340	4	45953319	45953866		null
4490	4	80002399	80003088		null
4499	4	82734691	82735082		null
4864	4	124236489	124236890		null
5521	4	153683254	153683825		null
5967	5	54760393	54760770		null
6023	5	67246364	67246824		null
6213	5	101082385	101083018		null
6223	5	102209219	102209710		null
6459	5	115319420	115319988		null
6574	5	120210915	120211425		null
7044	5	142692237	142692637		null
7137	5	147227245	147227883		null
7185	5	149363304	149363753		null
7261	6	15527061	15527580		null
7698	6	83626789	83627373		null
8184	6	135323437	135323913		null
8219	6	140702245	140702596		null
8955	7	35275416	35275773		null
9643	7	109241243	109241652		null
12529	9	116084804	116085213		null
13040	10	63412798	63413160		null
13048	10	66913259	66913662		null
13503	10	93594038	93594665		null
13633	10	118052231	118053008		null
13647	10	120119976	120120478		null
13703	10	125731324	125731784		null
13706	10	126330498	126330921		null
14090	11	35751153	35751601		null
14460	11	69065973	69066919		null
14938	11	95106488	95107042		null
15449	11	114277678	114278186		null
15635	11	119529298	119529719		null
15823	12	19703616	19704683		null
17057	13	56151527	56151935		null
17366	13	98517357	98517861		null
17956	14	63025354	63025942		null
18153	14	92604167	92604566		null
18211	14	118421186	118421550		null
18628	15	77342943	77343475		null
18792	15	83075839	83076348		null
19756	16	87735960	87736388		null
20811	17	70823389	70823782		null
21974	19	11044799	11045677		null
22425	19	55729721	55730209		null
22822	X	103493243	103494004		null

## Sheet: location
Position
	Kdm1a	Normoxia	LiCl	Mao	LiClMao
PA	33	25	96	44	34
Intra	53	40	188	99	74
inter	6	28	108	56	61
total	92	93	392	199	169
%
PA	0.358696	0.268817	0.244898	0.221106	0.201183
Intra	0.576087	0.430108	0.479592	0.497487	0.43787
inter	0.0652174	0.301075	0.27551	0.281407	0.360947
